# Supplementary material for: Comparative transcriptome analysis of tomato (Solanum lycopersicum) in response to exogenous abscisic acid
Source: BMC Genomics. 2013 Dec 1;14(1):841. doi: 10.1186/1471-2164-14-841 (PMC4046761; doi:10.1186/1471-2164-14-841)
Supplement: Supplementary file 1 — Additional file 1: Table S1: Annotation of transcripts according to the NCBI non-redundant, Gene Ontology, and STRING databases and the tomato genome. Table S2. KEGG pathway mapping. Table S3. Differently-expressed transcripts in the control (c1d) and ABA-treatment (a1d) libraries. Table S4. Molecular functional classification of the significantly differentially-expressed genes (DEGs) based on GO.level2 and GO.level3. Table S5. Genes related to ABA signaling transduction, transcription factors, heat shock proteins (HSPs), reactive oxygen scavenging enzymes, and pathogen resistance. Table S6. Comparison of expression patterns between RNA-seq expression and quantitative real-time PCR. (XLSX 12 MB) [file 12864_2013_5530_MOESM1_ESM.xlsx]

## Sheet: Table S1
Table S1 Annotation of transcripts aligned NR, GO, String database and tomato genome
ORF: with Open Reading Frames
NR_tophit_name: name of the top hit from NR; NR_tophit_description: description about the top hit from NR; NR_tophit_%-simil: percentage of similar bases in the top high-scoring segment pair from NR,
string_tophit_name: name of the top hit from string; string_tophit_description: description about the top hit from string; string_tophit_%-simil: percentage of similar bases in the top high-scoring segment pair from String High-Scoring Segment Pair from String
GOs: gene ontology number; GOslim: the GO mumber of key subset,
COG: Clusters of Orthologous Groups of Proteins; KOG: Eukaryotic Orthologous Groups; NOG: Non-Supervised Orthologous Groups
KO/Gene ID: gene identity in KEGG, KEGG_GENE_NAME: Name of the KEGG Gene, Human-readable description: description in tomato genomics.
transcript_id	Qeury_length	ORF	NR_tophit_name	NR_tophit_description	NR_tophit_similarity	GOs	String_tophit_name	String_tophit_description	String_tophit_similarity	COG	KOG	NOG	KO.Gene_ID	KEGG_GENE_NAME	Human-readable description
TCONS_00000001	481	2-1444(+)	gi|357439021|ref|XP_003589787.1|	Aspartic proteinase nepenthesin-2 [Medicago truncatula]	0.74	GO:0006508;GO:0004190	_	_	_	_	_	_	_	_	Aspartic proteinase nepenthesin I (AHRD V1 **-- A9ZMF9_NEPAL); contains Interpro domain(s) IPR001461 Peptidase A1
TCONS_00000002	162	1-486(+)	_	_	_	_	_	_	_	_	_	_	_	_	Unknown Protein (AHRD V1)
TCONS_00000003	114	142-486(+)	gi|109894128|gb|ABG47171.1|	potassium channel KLT1 [Solanum lycopersicum]	0.99	GO:0007623;GO:0009644;GO:0006813;GO:0055085;GO:0005249;GO:0010118;GO:0008076	_	_	_	_	_	_	_	_	Potassium channel (AHRD V1 ***- D0EM91_9ROSI); contains Interpro domain(s) IPR000595 Cyclic nucleotide-binding
TCONS_00000004	130	3-392(+)	gi|109894128|gb|ABG47171.1|	potassium channel KLT1 [Solanum lycopersicum]	0.98	GO:0007623;GO:0009644;GO:0006813;GO:0055085;GO:0005249;GO:0010118;GO:0008076	_	_	_	_	_	_	_	_	Potassium channel (AHRD V1 ***- D0EM91_9ROSI); contains Interpro domain(s) IPR000595 Cyclic nucleotide-binding
TCONS_00000005	223	1-669(+)	_	_	_	_	_	_	_	_	_	_	_	_	Unknown Protein (AHRD V1)
TCONS_00000006	381	1-1143(+)	gi|147782883|emb|CAN67863.1|	hypothetical protein VITISV_020704 [Vitis vinifera]	0.65	_	_	_	_	_	_	_	_	_	HAT dimerisation domain-containing protein-like (AHRD V1 ***- Q5VNQ7_ORYSJ); contains Interpro domain(s) IPR007021 Protein of unknown function DUF659
TCONS_00000008	411	no ORF	_	_	_	_	_	_	_	_	_	_	_	_	Unknown Protein (AHRD V1)
TCONS_00000009	132	1-396(+)	_	_	_	_	_	_	_	_	_	_	_	_	Unknown Protein (AHRD V1)
TCONS_00000010	264	no ORF	_	_	_	_	_	_	_	_	_	_	_	_	Unknown Protein (AHRD V1)
TCONS_00000011	122	1-366(+)	gi|147790674|emb|CAN61018.1|	hypothetical protein VITISV_001138 [Vitis vinifera]	0.78	GO:0019787;GO:0032446	_	_	_	_	_	_	K10577	UBE2I, UBC9	Ubiquitin carrier protein (AHRD V1 *-*- A5B6X4_VITVI); contains Interpro domain(s) IPR000608 Ubiquitin-conjugating enzyme, E2
TCONS_00000012	161	1-483(+)	_	_	_	_	_	_	_	_	_	_	_	_	Unknown Protein (AHRD V1)
TCONS_00000013	104	1-312(+)	gi|357483579|ref|XP_003612076.1|	GRF zinc finger containing protein [Medicago truncatula]	0.56	_	_	_	_	_	_	_	_	_	Unknown Protein (AHRD V1)
TCONS_00000014	236	1-708(+)	gi|332322086|emb|CCA65978.1|	hypothetical protein [Beta vulgaris subsp. vulgaris]	0.58	_	_	_	_	_	_	_	_	_	Zinc finger CCHC-type (AHRD V1 *--- Q1SKZ9_MEDTR)
TCONS_00000015	193	1-579(+)	_	_	_	_	_	_	_	_	_	_	_	_	Unknown Protein (AHRD V1)
TCONS_00000016	106	1-318(+)	_	_	_	_	_	_	_	_	_	_	_	_	Endonuclease/exonuclease/phosphatase (AHRD V1 ***- A2Q500_MEDTR)
TCONS_00000017	57	3-173(+)	gi|237874200|ref|NP_001003620.2|	calsequestrin 1a precursor [Danio rerio]	0.95	_	_	_	_	_	_	_	_	_	Unknown Protein (AHRD V1); contains Interpro domain(s) IPR001457 NADH:ubiquinone/plastoquinone oxidoreductase, chain 6
TCONS_00000018	255	1-765(+)	gi|332322086|emb|CCA65978.1|	hypothetical protein [Beta vulgaris subsp. vulgaris]	0.71	GO:0004518	_	_	_	_	_	_	_	_	Endonuclease/exonuclease/phosphatase (AHRD V1 *--- A2Q500_MEDTR)
TCONS_00000019	204	1-612(+)	gi|357468493|ref|XP_003604531.1|	hypothetical protein MTR_4g014190 [Medicago truncatula]	0.58	_	_	_	_	_	_	_	_	_	Zinc finger CCHC-type (AHRD V1 **-- Q1SKZ9_MEDTR)
TCONS_00000020	100	1-300(+)	_	_	_	_	_	_	_	_	_	_	_	_	Unknown Protein (AHRD V1)
TCONS_00000021	561	no ORF	gi|356547718|ref|XP_003542257.1|	PREDICTED: uncharacterized protein LOC100794644 [Glycine max]	0.9	GO:0005739	_	_	_	_	_	_	_	_	Unknown Protein (AHRD V1)
TCONS_00000022	224	1-672(+)	gi|297743826|emb|CBI36709.3|	unnamed protein product [Vitis vinifera]	0.66	GO:0016740	_	_	_	_	_	_	_	_	Glucosyltransferase-12 (AHRD V1 *-*- Q8S997_PHAAN); contains Interpro domain(s) IPR002213 UDP-glucuronosyl/UDP-glucosyltransferase
TCONS_00000023	852	247-2802(+)	gi|225435331|ref|XP_002285194.1|	PREDICTED: serine/threonine-protein phosphatase 6 regulatory subunit 3-like [Vitis vinifera]	0.83	_	_	_	_	_	_	_	K15501	PPP6R3, SAPS3	Serine/threonine-protein phosphatase 6 regulatory subunit 3 (AHRD V1 **-- SAPS3_HUMAN); contains Interpro domain(s) IPR007587 SIT4 phosphatase-associated protein
TCONS_00000024	395	1680-2864(+)	gi|224106732|ref|XP_002314265.1|	predicted protein [Populus predicted protein [Populus trichocarpa]	0.87	_	_	_	_	_	_	_	K15501	PPP6R3, SAPS3	Serine/threonine-protein phosphatase 6 regulatory subunit 3 (AHRD V1 **-- SAPS3_HUMAN); contains Interpro domain(s) IPR007587 SIT4 phosphatase-associated protein
TCONS_00000025	853	1-2559(+)	gi|225435331|ref|XP_002285194.1|	PREDICTED: serine/threonine-protein phosphatase 6 regulatory subunit 3-like [Vitis vinifera]	0.83	_	_	_	_	_	_	_	K15501	PPP6R3, SAPS3	Serine/threonine-protein phosphatase 6 regulatory subunit 3 (AHRD V1 **-- SAPS3_HUMAN); contains Interpro domain(s) IPR007587 SIT4 phosphatase-associated protein
TCONS_00000026	66	3-203(+)	_	_	_	_	_	_	_	_	_	_	_	_	Unknown Protein (AHRD V1)
TCONS_00000027	507	no ORF	_	_	_	_	_	_	_	_	_	_	_	_	Unknown Protein (AHRD V1)
TCONS_00000028	153	no ORF	_	_	_	_	_	_	_	_	_	_	_	_	Unknown Protein (AHRD V1)
TCONS_00000029	228	no ORF	gi|321451286|gb|EFX62987.1|	hypothetical protein DAPPUDRAFT_119636 [Daphnia pulex]	0.69	_	_	_	_	_	_	_	_	_	Plant senescence-associated protein (Fragment) (AHRD V1 *-*- D7PDP5_9HYPO)
TCONS_00000030	338	no ORF	gi|388496806|gb|AFK36469.1|	unknown [Lotus japonicus]	0.68	_	_	_	_	_	_	_	_	_	Unknown Protein (AHRD V1)
TCONS_00000031	150	no ORF	_	_	_	_	_	_	_	_	_	_	_	_	Unknown Protein (AHRD V1)
TCONS_00000032	265	3-797(+)	gi|350538673|ref|NP_001234354.1|	transaldolase [Solanum AF184164_1 transaldolase [Solanum lycopersicum]	1	GO:0046686;GO:0006098;GO:0004801;GO:0005739;GO:0009570	_	_	_	_	_	_	K00616	E2.2.1.2, talA, talB	Transaldolase (AHRD V1 ***- Q9FVH1_SOLLC); contains Interpro domain(s) IPR014634 Transaldolase, bacterial/plant type
TCONS_00000033	468	3-1406(+)	gi|350538673|ref|NP_001234354.1|	transaldolase [Solanum AF184164_1 transaldolase [Solanum lycopersicum]	1	GO:0046686;GO:0006098;GO:0004801;GO:0005739;GO:0009570	3694.grail3.0047006401	hypothetical protein	0.9267	COG0176	KOG2772	_	K00616	E2.2.1.2, talA, talB	Transaldolase (AHRD V1 ***- Q9FVH1_SOLLC); contains Interpro domain(s) IPR014634 Transaldolase, bacterial/plant type
TCONS_00000034	271	1-813(+)	gi|359806318|ref|NP_001241480.1|	uncharacterized protein LOC100797411 [Glycine max]	0.85	GO:0006457;GO:0009535;GO:0003755;GO:0009543;GO:0000413;GO:0005528	29760.GSVIVG00006210001	RecName: Full=Peptidyl-prolyl cis-trans isomerase; EC=5.2.1.8;	0.9504	COG0545	KOG_552	_	_	_	Peptidyl-prolyl cis-trans isomerase (AHRD V1 *-*- Q8DJW8_THEEB); contains Interpro domain(s) IPR001179 Peptidyl-prolyl cis-trans isomerase, FKBP-type
TCONS_00000035	247	1-741(+)	gi|359806318|ref|NP_001241480.1|	uncharacterized protein LOC100797411 [Glycine max]	0.8	GO:0006457;GO:0009535;GO:0003755;GO:0009543;GO:0000413;GO:0005528	4558.Sb07g021890.1	hypothetical protein	0.9394	COG0545	_	_	_	_	Peptidyl-prolyl cis-trans isomerase (AHRD V1 *-*- Q8DJW8_THEEB); contains Interpro domain(s) IPR001179 Peptidyl-prolyl cis-trans isomerase, FKBP-type
TCONS_00000036	654	145-2106(+)	gi|225425292|ref|XP_002272176.1|	PREDICTED: probable peptide/nitrate transporter At5g13400 [Vitis vinifera]	0.91	GO:0006857;GO:0016021;GO:0005215	29760.GSVIVG00006214001	SubName: Full=Chromosome chr1 scaffold_166, whole genome shotgun sequence;	0.9448	COG3104	_	_	_	_	Peptide transporter-like protein (AHRD V1 **-* Q9LYR6_ARATH); contains Interpro domain(s) IPR000109 TGF-beta receptor, type I/II extracellular region
TCONS_00000037	654	76-2037(+)	gi|225425292|ref|XP_002272176.1|	PREDICTED: probable peptide/nitrate transporter At5g13400 [Vitis vinifera]	0.91	GO:0006857;GO:0016021;GO:0005215	29760.GSVIVG00006214001	SubName: Full=Chromosome chr1 scaffold_166, whole genome shotgun sequence;	0.9448	COG3104	_	_	_	_	Peptide transporter-like protein (AHRD V1 **-* Q9LYR6_ARATH); contains Interpro domain(s) IPR000109 TGF-beta receptor, type I/II extracellular region
TCONS_00000038	88	2-265(+)	_	_	_	_	_	_	_	_	_	_	_	_	Unknown Protein (AHRD V1)
TCONS_00000039	195	no ORF	_	_	_	_	_	_	_	_	_	_	_	_	Unknown Protein (AHRD V1)
TCONS_00000040	91	1-273(+)	_	_	_	_	_	_	_	_	_	_	_	_	Unknown Protein (AHRD V1)
TCONS_00000041	128	1-384(+)	_	_	_	_	_	_	_	_	_	_	_	_	Unknown Protein (AHRD V1)
TCONS_00000042	162	1-486(+)	_	_	_	_	_	_	_	_	_	_	_	_	Unknown Protein (AHRD V1)
TCONS_00000043	159	no ORF	_	_	_	_	_	_	_	_	_	_	_	_	Unknown Protein (AHRD V1)
TCONS_00000044	76	425-652(+)	gi|356496559|ref|XP_003517134.1|	PREDICTED: uncharacterized protein LOC100795421 [Glycine max]	0.61	GO:0017176	_	_	_	_	_	_	K03858	PIGH, GPI15	Multi-pass transmembrane protein (AHRD V1 *--- Q5CMR0_CRYHO); contains Interpro domain(s) IPR019328 GPI-GlcNAc transferase complex, PIG-H component
TCONS_00000045	185	109-663(+)	gi|356496559|ref|XP_003517134.1|	PREDICTED: uncharacterized protein LOC100795421 [Glycine max]	0.71	_	4558.Sb03g004790.1	hypothetical protein	0.7912	_	KOG4551	_	K03858	PIGH, GPI15	Multi-pass transmembrane protein (AHRD V1 *--- Q5CMR0_CRYHO); contains Interpro domain(s) IPR019328 GPI-GlcNAc transferase complex, PIG-H component
TCONS_00000046	1162	336-3821(+)	gi|224081495|ref|XP_002306434.1|	predicted protein [Populus predicted protein [Populus trichocarpa]	0.62	_	_	_	_	_	_	_	_	_	Calcium-binding EF hand family protein (AHRD V1 ***- D7KK32_ARALY); contains Interpro domain(s) IPR011992 EF-Hand type
TCONS_00000047	448	265-1608(+)	gi|224081495|ref|XP_002306434.1|	predicted protein [Populus predicted protein [Populus trichocarpa]	0.53	_	_	_	_	_	_	_	_	_	Epidermal growth factor receptor substrate 15 (AHRD V1 *--- EPS15_HUMAN); contains Interpro domain(s) IPR011992 EF-Hand type
TCONS_00000048	751	1-2253(+)	gi|297845134|ref|XP_002890448.1|	calcium-binding EF hand family protein [Arabidopsis lyrata subsp. lyrata]	0.64	_	_	_	_	_	_	_	_	_	Calcium-binding EF hand family protein (AHRD V1 ***- D7KK32_ARALY); contains Interpro domain(s) IPR011992 EF-Hand type
TCONS_00000049	76	3-230(+)	_	_	_	_	_	_	_	_	_	_	_	_	Unknown Protein (AHRD V1)
TCONS_00000050	168	1-504(+)	gi|242086044|ref|XP_002443447.1|	hypothetical protein SORBIDRAFT_08g019630 [Sorghum bicolor]	0.74	_	_	_	_	_	_	_	_	_	Transposase (AHRD V1 **-- Q0ZCF0_POPTR)
TCONS_00000051	93	1-279(+)	_	_	_	_	_	_	_	_	_	_	_	_	Unknown Protein (AHRD V1)
TCONS_00000052	350	1-1050(+)	gi|50428333|dbj|BAD30037.1|	gibberellin 3beta-hydroxylase3 [Daucus carota]	0.73	GO:0016491	3694.eugene3.00180373	gibberellin 3-oxidase (EC:1.14.11.15)	0.7606	COG3491	_	_	_	_	Gibberellin 3-beta-hydroxylase (Fragment) (AHRD V1 ***- D9ZZX1_TRIIC); contains Interpro domain(s) IPR005123 Oxoglutarate and iron-dependent oxygenase
TCONS_00000053	287	1132-1992(+)	gi|270358334|gb|ACZ81390.1|	powdery mildew resistance locus O protein [Prunus persica]	0.79	GO:0006952;GO:0016021;GO:0008219;GO:0005516;GO:0005886;GO:0009607	_	_	_	_	_	_	K08472	MLO	MLO-like protein 3 (AHRD V1 ***- C6EWE6_VITVI); contains Interpro domain(s) IPR004326 Mlo-related protein
TCONS_00000054	555	1-1665(+)	gi|224084036|ref|XP_002307201.1|	predicted protein [Populus predicted protein [Populus trichocarpa]	0.79	GO:0006952;GO:0044464;GO:0016021;GO:0008219;GO:0005516;GO:0009607	29760.GSVIVG00019324001	SubName: Full=Chromosome chr7 scaffold_20, whole genome shotgun sequence;	0.7957	_	_	NOG289693	_	_	MLO-like protein 3 (AHRD V1 ***- C6EWE6_VITVI); contains Interpro domain(s) IPR004326 Mlo-related protein
TCONS_00000055	174	no ORF	_	_	_	_	_	_	_	_	_	_	_	_	Unknown Protein (AHRD V1)
TCONS_00000056	890	no ORF	gi|255583428|ref|XP_002532473.1|	protein with unknown function [Ricinus communis]	0.74	GO:0046872	59689.fgenesh1_pm.C_scaffold_2001595	annotation not avaliable	0.775	COG5540	_	_	_	_	Ring finger protein (AHRD V1 ***- O49869_HORVU); contains Interpro domain(s) IPR018957 Zinc finger, C3HC4 RING-type
TCONS_00000057	215	1-645(+)	gi|147811294|emb|CAN59957.1|	hypothetical protein VITISV_042690 [Vitis vinifera]	0.91	GO:0015074;GO:0005634;GO:0003723;GO:0004190;GO:0003964;GO:0006508;GO:0008270;GO:0006278	_	_	_	_	_	_	_	_	Pol polyprotein (AHRD V1 ***- POL_GALV); contains Interpro domain(s) IPR000477 RNA-directed DNA polymerase (reverse transcriptase)
TCONS_00000058	92	1-276(+)	gi|13540823|gb|AAK29467.1|	polyprotein-like [Solanum chilense]	0.95	GO:0015074;GO:0004190;GO:0003676;GO:0003964;GO:0006508;GO:0090305;GO:0008270;GO:0006278;GO:0004519	_	_	_	_	_	_	_	_	Retrovirus-related Pol polyprotein from transposon TNT 1-94 (AHRD V1 ***- POLX_TOBAC)
TCONS_00000059	159	1-477(+)	gi|13540823|gb|AAK29467.1|	polyprotein-like [Solanum chilense]	0.93	GO:0015074;GO:0004190;GO:0003676;GO:0003964;GO:0006508;GO:0090305;GO:0008270;GO:0006278;GO:0004519	_	_	_	_	_	_	K12619	XRN2, RAT1	Pol polyprotein (AHRD V1 *-*- POL_RSVSA); contains Interpro domain(s) IPR001584 Integrase, catalytic core
TCONS_00000060	461	60-1442(+)	gi|113205141|gb|AAT40499.2|	Ulp1 protease family protein, putative [Solanum demissum]	0.76	GO:0006508;GO:0008234	3694.estExt_fgenesh4_pg.C_LG_X1606	hypothetical protein	0.8023	_	KOG_779	_	_	_	Sentrin-specific protease 7 (AHRD V1 *-*- SENP7_HUMAN); contains Interpro domain(s) IPR003653 Peptidase C48, SUMO/Sentrin/Ubl1
TCONS_00000061	309	1-927(+)	gi|66841327|dbj|BAD99222.1|	mutator transposase-like polypeptide [Petunia x hybrida]	0.82	_	_	_	_	_	_	_	_	_	Serine/threonine-protein phosphatase 7 long form homolog (AHRD V1 *--- PPP7L_ARATH); contains Interpro domain(s) IPR019557 Aminotransferase-like, plant mobile domain
TCONS_00000063	420	no ORF	_	_	_	_	_	_	_	_	_	_	_	_	Unknown Protein (AHRD V1)
TCONS_00000065	165	no ORF	_	_	_	_	_	_	_	_	_	_	_	_	Unknown Protein (AHRD V1)
TCONS_00000066	207	no ORF	gi|357488215|ref|XP_003614395.1|	hypothetical protein MTR_5g051140 [Medicago truncatula]	0.88	GO:0070330;GO:0055114	_	_	_	_	_	_	_	_	Unknown Protein (AHRD V1)
TCONS_00000067	336	217-1224(+)	gi|147767808|emb|CAN69014.1|	hypothetical protein VITISV_032830 [Vitis vinifera]	0.93	GO:0005783;GO:0007165;GO:0005794;GO:0005509;GO:0009909;GO:0005886;GO:0034968	_	_	_	_	_	_	_	_	Calcium binding protein-like (AHRD V1 *--- Q656S9_ORYSJ); contains Interpro domain(s) IPR011992 EF-Hand type
TCONS_00000068	335	217-1221(+)	gi|147767808|emb|CAN69014.1|	hypothetical protein VITISV_032830 [Vitis vinifera]	0.86	GO:0005783;GO:0005794;GO:0005509;GO:0009909;GO:0005886;GO:0034968	_	_	_	_	_	_	_	_	Calcium binding protein-like (AHRD V1 *--- Q656S9_ORYSJ); contains Interpro domain(s) IPR011992 EF-Hand type
TCONS_00000069	345	217-1251(+)	gi|255544131|ref|XP_002513128.1|	Reticulocalbin-2 precursor, putative [Ricinus communis]	0.83	GO:0005509;GO:0005886	_	_	_	_	_	_	_	_	Calcium binding protein-like (AHRD V1 *--- Q656S9_ORYSJ); contains Interpro domain(s) IPR011992 EF-Hand type
TCONS_00000070	312	217-1152(+)	gi|356575395|ref|XP_003555827.1|	PREDICTED: calumenin-like [Glycine max]	0.83	GO:0005509;GO:0005886	_	_	_	_	_	_	_	_	Calcium binding protein-like (AHRD V1 *--- Q656S9_ORYSJ); contains Interpro domain(s) IPR011992 EF-Hand type
TCONS_00000071	374	217-1338(+)	gi|255544131|ref|XP_002513128.1|	Reticulocalbin-2 precursor, putative [Ricinus communis]	0.84	GO:0005509;GO:0005886	3694.estExt_fgenesh4_pg.C_LG_VII0652	hypothetical protein	0.8257	_	KOG4223	_	_	_	Calcium binding protein-like (AHRD V1 *--- Q656S9_ORYSJ); contains Interpro domain(s) IPR011992 EF-Hand type
TCONS_00000073	150	no ORF	_	_	_	_	_	_	_	_	_	_	_	_	Unknown Protein (AHRD V1)
TCONS_00000074	243	275-1003(+)	gi|225438529|ref|XP_002279389.1|	PREDICTED: probable ATP synthase 24 kDa subunit, mitochondrial [Vitis vinifera]	0.85	_	3702.AT2G21870.1-P	unknown protein; unknown protein; FUNCTIONS IN: molecular_function unknown; INVOLVED IN: bio [...]	0.85	_	_	NOG23_615	_	_	Mitochondrial ATP synthase (AHRD V1 ***- B6TLY8_MAIZE)
TCONS_00000075	650	1-1950(+)	gi|356576101|ref|XP_003556172.1|	PREDICTED: polyadenylate-binding protein 5-like isoform 1 [Glycine max]	0.75	GO:0006397;GO:0044424;GO:0003723;GO:0000166	3694.estExt_fgenesh4_pg.C_LG_II0583	hypothetical protein	0.7633	COG0724	KOG_123	_	K13126	PABPC	Polyadenylate-binding protein 2 (AHRD V1 **** B6U4M0_MAIZE); contains Interpro domain(s) IPR006515 Polyadenylate binding protein, human types 1, 2, 3, 4
TCONS_00000076	217	2-652(+)	gi|242087115|ref|XP_002439390.1|	hypothetical protein SORBIDRAFT_09g005630 [Sorghum bicolor]	0.9	GO:0000287;GO:0046100;GO:0052657;GO:0032264;GO:0032263;GO:0009845;GO:0006166;GO:0004422;GO:0006168;GO:0005829;GO:0006178	15368.BRADI2G33610.1	annotation not avaliable	0.894	COG0634	_	_	K00760	hprT, hpt, HPRT1	Hypoxanthine phosphoribosyltransferase (AHRD V1 ***- B4UWA8_ARAHY); contains Interpro domain(s) IPR005904 Hypoxanthine phosphoribosyl transferase
TCONS_00000077	188	2-565(+)	gi|15217549|ref|NP_177318.1|	Gcn5-interacting protein [Arabidopsis thaliana]	0.92	GO:0009507	3218.JGI49326	hypothetical protein	0.825	_	_	NOG225497;NOG229_97	_	_	Unknown Protein (AHRD V1)
TCONS_00000078	63	284-472(+)	gi|15217549|ref|NP_177318.1|	Gcn5-interacting protein [Arabidopsis thaliana]	0.94	GO:0009507	_	_	_	_	_	_	_	_	Unknown Protein (AHRD V1)
TCONS_00000079	215	3693-4337(+)	gi|255566744|ref|XP_002524356.1|	short-chain dehydrogenase, putative [Ricinus communis]	0.9	GO:0000166;GO:0055114;GO:0016630;GO:0019685;GO:0015995	3694.fgenesh4_pg.C_LG_II000595	hypothetical protein	0.7537	COG5411	KOG_565;KOG_565;KOG_565;KOG_565	_	_	_	Inositol-1 4 5-trisphosphate 5-Phosphatase-like protein (AHRD V1 *-*- Q9M1W5_ARATH); contains Interpro domain(s) IPR000300 Inositol polyphosphate related phosphatase
TCONS_00000080	653	200-2158(+)	gi|255566744|ref|XP_002524356.1|	short-chain dehydrogenase, putative [Ricinus communis]	0.94	GO:0000166;GO:0055114;GO:0016630;GO:0019685;GO:0015995	3694.fgenesh4_pg.C_LG_II000595	hypothetical protein	0.7537	COG5411	KOG_565;KOG_565;KOG_565	_	_	_	Inositol-1 4 5-trisphosphate 5-Phosphatase-like protein (AHRD V1 *-*- Q9M1W5_ARATH); contains Interpro domain(s) IPR000300 Inositol polyphosphate related phosphatase
TCONS_00000081	65	2724-2918(+)	gi|350537183|ref|NP_001234795.1|	inositol-1,4,5-triphosphate-5-phosphatase [Solanum lycopersicum]	1	GO:0043647;GO:0016491;GO:0046854	3694.fgenesh4_pg.C_LG_II000595	hypothetical protein	0.7537	COG5411	KOG_565;KOG_565;KOG_565	_	_	_	Inositol-1 4 5-trisphosphate 5-Phosphatase-like protein (AHRD V1 *-*- Q9M1W5_ARATH); contains Interpro domain(s) IPR000300 Inositol polyphosphate related phosphatase
TCONS_00000082	653	1-1959(+)	gi|350537183|ref|NP_001234795.1|	inositol-1,4,5-triphosphate-5-phosphatase [Solanum lycopersicum]	1	GO:0043647;GO:0016491;GO:0046854	3694.fgenesh4_pg.C_LG_II000595	hypothetical protein	0.7537	COG5411	KOG_565	_	_	_	Inositol-1 4 5-trisphosphate 5-Phosphatase-like protein (AHRD V1 *-*- Q9M1W5_ARATH); contains Interpro domain(s) IPR000300 Inositol polyphosphate related phosphatase
TCONS_00000083	65	2050-2244(+)	gi|15234031|ref|NP_192713.1|	Rossmann-fold NAD(P)-binding domain-containing protein [Arabidopsis thaliana]	0.89	GO:0000166;GO:0055114;GO:0016491	3694.fgenesh4_pg.C_LG_II000595	hypothetical protein	0.7537	COG5411	KOG_565;KOG_565;KOG_565	_	_	_	Inositol-1 4 5-trisphosphate 5-Phosphatase-like protein (AHRD V1 *-*- Q9M1W5_ARATH); contains Interpro domain(s) IPR000300 Inositol polyphosphate related phosphatase
TCONS_00000084	214	1-642(+)	gi|15234031|ref|NP_192713.1|	Rossmann-fold NAD(P)-binding domain-containing protein [Arabidopsis thaliana]	0.87	GO:0000166;GO:0055114;GO:0016491	_	_	_	_	_	_	_	_	Short-chain dehydrogenase/reductase family protein (AHRD V1 ***- D7LXC9_ARALY); contains Interpro domain(s) IPR002198 Short-chain dehydrogenase/reductase SDR
TCONS_00000085	214	1-642(+)	gi|15234031|ref|NP_192713.1|	Rossmann-fold NAD(P)-binding domain-containing protein [Arabidopsis thaliana]	0.89	GO:0000166;GO:0055114;GO:0016491	_	_	_	_	_	_	_	_	Short-chain dehydrogenase/reductase SDR (AHRD V1 ***- A4A816_9GAMM); contains Interpro domain(s) IPR002198 Short-chain dehydrogenase/reductase SDR
TCONS_00000086	215	1-645(+)	gi|15234031|ref|NP_192713.1|	Rossmann-fold NAD(P)-binding domain-containing protein [Arabidopsis thaliana]	0.88	GO:0000166;GO:0055114;GO:0016491	_	_	_	_	_	_	_	_	Short-chain dehydrogenase/reductase family protein (AHRD V1 ***- D7LXC9_ARALY); contains Interpro domain(s) IPR002198 Short-chain dehydrogenase/reductase SDR
TCONS_00000087	82	1-246(+)	gi|15234031|ref|NP_192713.1|	Rossmann-fold NAD(P)-binding domain-containing protein [Arabidopsis thaliana]	0.87	GO:0000166;GO:0055114;GO:0016491	_	_	_	_	_	_	_	_	Dehydrogenase/reductase SDR family member 12 (AHRD V1 ***- C0HAG0_SALSA); contains Interpro domain(s) IPR002198 Short-chain dehydrogenase/reductase SDR
TCONS_00000088	399	243-1439(+)	gi|255566744|ref|XP_002524356.1|	short-chain dehydrogenase, putative [Ricinus communis]	0.91	GO:0000166;GO:0055114;GO:0016630;GO:0019685;GO:0015995	_	_	_	_	_	_	_	_	Short-chain dehydrogenase/reductase SDR (AHRD V1 ***- A4A816_9GAMM); contains Interpro domain(s) IPR002198 Short-chain dehydrogenase/reductase SDR
TCONS_00000089	215	1-645(+)	gi|15234031|ref|NP_192713.1|	Rossmann-fold NAD(P)-binding domain-containing protein [Arabidopsis thaliana]	0.9	GO:0000166;GO:0055114;GO:0016630;GO:0019685;GO:0015995	_	_	_	_	_	_	_	_	Short-chain dehydrogenase/reductase SDR (AHRD V1 ***- A4A816_9GAMM); contains Interpro domain(s) IPR002198 Short-chain dehydrogenase/reductase SDR
TCONS_00000090	123	1-369(+)	_	_	_	_	_	_	_	_	_	_	_	_	Unknown Protein (AHRD V1)
TCONS_00000091	183	no ORF	_	_	_	_	_	_	_	_	_	_	_	_	Unknown Protein (AHRD V1)
TCONS_00000092	478	no ORF	gi|303291416|ref|XP_003064993.1|	predicted protein [Micromonas pusilla CCMP1545]	0.82	_	_	_	_	_	_	_	_	_	Cytochrome P450 monooxygenase (Fragment) (AHRD V1 *-*- Q6T4Q1_PYRCO)
TCONS_00000093	237	no ORF	_	_	_	_	_	_	_	_	_	_	_	_	Unknown Protein (AHRD V1)
TCONS_00000095	192	no ORF	_	_	_	_	_	_	_	_	_	_	_	_	Unknown Protein (AHRD V1)
TCONS_00000096	164	1-492(+)	gi|9802525|gb|AAF99727.1|AC004557_6	F17L21.7 [Arabidopsis thaliana]	0.74	_	_	_	_	_	_	_	_	_	Polyprotein (AHRD V1 ***- Q94HW2_ARATH)
TCONS_00000097	156	no ORF	_	_	_	_	_	_	_	_	_	_	_	_	Unknown Protein (AHRD V1)
TCONS_00000098	171	no ORF	_	_	_	_	_	_	_	_	_	_	_	_	Unknown Protein (AHRD V1)
TCONS_00000101	159	no ORF	_	_	_	_	_	_	_	_	_	_	_	_	Unknown Protein (AHRD V1)
TCONS_00000103	156	no ORF	_	_	_	_	_	_	_	_	_	_	_	_	Unknown Protein (AHRD V1)
TCONS_00000105	194	1-582(+)	_	_	_	_	_	_	_	_	_	_	_	_	B3 domain-containing protein At1g49475 (AHRD V1 *-*- Y1475_ARATH); contains Interpro domain(s) IPR003340 Transcriptional factor B3
TCONS_00000106	186	1-558(+)	gi|330318756|gb|AEC11038.1|	hypothetical protein [Camellia sinensis]	0.61	GO:0005634;GO:0006511;GO:0007275;GO:0008270;GO:0016567;GO:0004842	_	_	_	_	_	_	_	_	E3 ubiquitin-protein ligase SINA-like 10 (AHRD V1 *-*- SIL10_ARATH); contains Interpro domain(s) IPR004162 Seven in absentia protein
TCONS_00000107	311	1-933(+)	_	_	_	_	_	_	_	_	_	_	_	_	B3 domain-containing protein At1g49475 (AHRD V1 *-*- Y1475_ARATH); contains Interpro domain(s) IPR003340 Transcriptional factor B3
TCONS_00000108	59	665-841(-)	gi|224121444|ref|XP_002330829.1|	predicted protein [Populus predicted protein [Populus trichocarpa]	0.8	GO:0009651;GO:0005886;GO:0009617;GO:0009507	_	_	_	_	_	_	_	_	AIG2-like protein (AHRD V1 ***- B4FVZ7_MAIZE); contains Interpro domain(s) IPR009288 AIG2-like
TCONS_00000109	150	no ORF	_	_	_	_	_	_	_	_	_	_	_	_	Unknown Protein (AHRD V1)
TCONS_00000110	177	no ORF	gi|1545805|dbj|BAA10929.1|	cytochrome P450 like_TBP [Nicotiana tabacum]	0.91	GO:0070330;GO:0055114	_	_	_	_	_	_	_	_	Unknown Protein (AHRD V1)
TCONS_00000111	127	1-381(+)	gi|365876911|ref|ZP_09416420.1|	hypothetical protein EAAG1_11602 [Elizabethkingia anophelis Ag1]	0.82	_	_	_	_	_	_	_	_	_	TO54-2 (Fragment) (AHRD V1 ***- Q3LVL5_TAROF)
TCONS_00000112	126	1-378(+)	gi|357456239|ref|XP_003598400.1|	hypothetical protein MTR_3g011180 [Medicago truncatula]	0.98	_	_	_	_	_	_	_	_	_	Unknown Protein (AHRD V1)
TCONS_00000113	147	1-441(+)	gi|357456245|ref|XP_003598403.1|	hypothetical protein MTR_3g011210 [Medicago truncatula]	0.99	_	_	_	_	_	_	_	_	_	Unknown Protein (AHRD V1)
TCONS_00000114	156	no ORF	_	_	_	_	_	_	_	_	_	_	_	_	Unknown Protein (AHRD V1)
TCONS_00000115	237	no ORF	gi|115468868|ref|NP_001058033.1|	Os06g0607700 [Oryza sativa Japonica Group]	0.97	_	_	_	_	_	_	_	_	_	Unknown Protein (AHRD V1)
TCONS_00000116	294	no ORF	gi|9838425|ref|NP_064038.1|	orf116 gene product (mitochondrion) [Beta vulgaris subsp. vulgaris]	0.85	GO:0006744;GO:0006120;GO:0005743;GO:0016021;GO:0070469;GO:0008137;GO:0006814;GO:0015992	_	_	_	_	_	_	K03883	ND5	Unknown Protein (AHRD V1)
TCONS_00000117	210	no ORF	gi|255588681|ref|XP_002534684.1|	conserved hypothetical protein [Ricinus communis]	0.94	_	_	_	_	_	_	_	_	_	Unknown Protein (AHRD V1)
TCONS_00000118	195	no ORF	_	_	_	_	_	_	_	_	_	_	_	_	Unknown Protein (AHRD V1)
TCONS_00000119	95	1-285(+)	_	_	_	_	_	_	_	_	_	_	_	_	Unknown Protein (AHRD V1)
TCONS_00000120	393	no ORF	_	_	_	_	_	_	_	_	_	_	_	_	Unknown Protein (AHRD V1)
TCONS_00000121	216	no ORF	_	_	_	_	_	_	_	_	_	_	_	_	Unknown Protein (AHRD V1)
TCONS_00000122	89	1-267(+)	gi|142942413|gb|ABO92988.1|	F-box domain-containing protein [Solanum tuberosum]	0.67	_	_	_	_	_	_	_	_	_	F-box family protein (AHRD V1 ***- D7L456_ARALY)
TCONS_00000123	848	no ORF	gi|57013920|ref|YP_173393.1|	hypothetical protein NitaMp047 [Nicotiana tabacum]	0.99	GO:0005739	_	_	_	_	_	_	_	_	Unknown Protein (AHRD V1)
TCONS_00000124	700	no ORF	_	_	_	_	_	_	_	_	_	_	_	_	Unknown Protein (AHRD V1)
TCONS_00000125	54	3-164(-)	_	_	_	_	_	_	_	_	_	_	_	_	Unknown Protein (AHRD V1)
TCONS_00000126	367	1-1101(+)	gi|357456225|ref|XP_003598393.1|	ATP-dependent DNA helicase PIF1 [Medicago truncatula]	0.96	GO:0005524;GO:0004386	_	_	_	_	_	_	_	_	Helicase-like protein (AHRD V1 ***- Q9LTU4_ARATH); contains Interpro domain(s) IPR010285 Protein of unknown function DUF889, eukaryote
TCONS_00000127	508	1-1524(+)	gi|357456227|ref|XP_003598394.1|	F-box protein [Medicago F-box protein [Medicago truncatula]	0.99	GO:0000166	_	_	_	_	_	_	_	_	Dihydroflavonol-4-reductase (Fragment) (AHRD V1 *--- DFRA_MEDSA); contains Interpro domain(s) IPR017451 F-box associated type 1
TCONS_00000128	112	1-336(+)	gi|358348374|ref|XP_003638222.1|	hypothetical protein MTR_122s0043 [Medicago truncatula]	1	_	_	_	_	_	_	_	_	_	Unknown Protein (AHRD V1); contains Interpro domain(s) IPR007749 Protein of unknown function DUF677
TCONS_00000129	1115	1-3345(+)	_	_	_	_	_	_	_	_	_	_	_	_	Unknown Protein (AHRD V1)
TCONS_00000130	312	1-936(+)	gi|18404526|ref|NP_565871.1|	NAD(P)-linked oxidoreductase-like protein [Arabidopsis thaliana]	1	GO:0016229;GO:0046482;GO:0009414;GO:0009409;GO:0055114;GO:0046686;GO:0005829;GO:0009651;GO:0004033;GO:0070401	3702.AT2G37760.1-P	aldo/keto reductase family protein; aldo/keto reductase family protein; FUNCTIONS IN: oxidor [...]	1	COG0656	KOG1577	_	_	_	Reductase 2 (AHRD V1 ***- Q6TY50_HYDMC); contains Interpro domain(s) IPR018170 Aldo/keto reductase, conserved site
TCONS_00000131	316	1-948(+)	gi|79324628|ref|NP_001031505.1|	NAD(P)-linked oxidoreductase-like protein [Arabidopsis thaliana]	1	GO:0016229;GO:0009414;GO:0046486;GO:0006094;GO:0009409;GO:0006096;GO:0019384;GO:0055114;GO:0008106;GO:0009651;GO:0070401;GO:0009507	3702.AT2G37770.2-P	aldo/keto reductase family protein; aldo/keto reductase family protein; FUNCTIONS IN: oxidor [...]	1	COG0656	KOG1577	_	K00011	E1.1.1.21, AKR1	Reductase 2 (AHRD V1 ***- Q6TY50_HYDMC); contains Interpro domain(s) IPR018170 Aldo/keto reductase, conserved site
TCONS_00000132	225	1-675(+)	gi|30687261|ref|NP_181315.2|	NAD(P)-linked oxidoreductase-like protein [Arabidopsis thaliana]	1	GO:0016229;GO:0009414;GO:0046486;GO:0006094;GO:0009409;GO:0006096;GO:0019384;GO:0055114;GO:0008106;GO:0009651;GO:0070401;GO:0009507	_	_	_	_	_	_	K00011	E1.1.1.21, AKR1	Aldo-keto reductase (AHRD V1 ***- Q84TF0_ARATH); contains Interpro domain(s) IPR020471 Aldo/keto reductase subgroup
TCONS_00000133	293	1-879(+)	gi|357456203|ref|XP_003598382.1|	F-box protein [Medicago F-box protein [Medicago truncatula]	0.98	_	_	_	_	_	_	_	_	_	F-box family protein (AHRD V1 *-*- B9HCS6_POPTR); contains Interpro domain(s) IPR001810 Cyclin-like F-box
TCONS_00000134	162	no ORF	_	_	_	_	_	_	_	_	_	_	_	_	Unknown Protein (AHRD V1)
TCONS_00000135	442	1-1326(+)	gi|18409908|ref|NP_566988.1|	actin 3 [Arabidopsis thaliana]	1	GO:0005856;GO:0048046;GO:0005634;GO:0005524;GO:0009506;GO:0005200;GO:0005618;GO:0005829;GO:0007010	_	_	_	_	_	_	K10355	ACTF	Actin (AHRD V1 ***- P93775_STRAF); contains Interpro domain(s) IPR004000 Actin/actin-like
TCONS_00000136	101	1-303(+)	gi|255547830|ref|XP_002514972.1|	Signal recognition particle subunit srp72, putative [Ricinus communis]	0.77	GO:0009987;GO:0016023;GO:0003676	_	_	_	_	_	_	K03108	SRP72	Signal recognition particle 72 kDa protein homolog (AHRD V1 *-*- SRP72_DICDI)
TCONS_00000137	101	1-303(+)	gi|255547830|ref|XP_002514972.1|	Signal recognition particle subunit srp72, putative [Ricinus communis]	0.78	GO:0006614;GO:0016023;GO:0048500;GO:0008312	_	_	_	_	_	_	K03108	SRP72	Signal recognition particle 72 kDa protein homolog (AHRD V1 *-*- SRP72_DICDI)
TCONS_00000138	85	1-255(+)	gi|399024719|ref|ZP_10726750.1|	flavoprotein, HI0933 family [Chryseobacterium sp. CF314]	0.94	GO:0055114	_	_	_	_	_	_	K07007	K07007	Pyridine nucleotide-disulfide oxidoreductase (AHRD V1 **-- D7VUZ3_9FLAO); contains Interpro domain(s) IPR004792 HI0933-like protein
TCONS_00000139	256	1-768(+)	gi|313206437|ref|YP_004045614.1|	outer membrane transport energization protein tonb [Riemerella anatipestifer ATCC 11845 = DSM 15868]	0.67	_	_	_	_	_	_	_	K03832	tonB	TonB family protein (AHRD V1 *-*- C6X0J8_FLAB3)
TCONS_00000140	266	1-798(+)	gi|300774605|ref|ZP_07084468.1|	conserved hypothetical protein [Chryseobacterium gleum ATCC 35910]	0.97	_	_	_	_	_	_	_	K08994	yneE	Conserved predicted inner membrane protein (AHRD V1 **-- C8UPW0_ECO1A); contains Interpro domain(s) IPR007913 Uncharacterised protein family UPF0187
TCONS_00000141	142	1-426(+)	gi|399024620|ref|ZP_10726653.1|	rRNA methylase [Chryseobacterium sp. CF314]	0.95	GO:0006396;GO:0003723;GO:0001510;GO:0008173	_	_	_	_	_	_	K00599	E2.1.1.-	tRNA/rRNA methyltransferase (AHRD V1 ***- Q650S4_BACFR); contains Interpro domain(s) IPR001537 tRNA/rRNA methyltransferase, SpoU
TCONS_00000142	400	1-1200(+)	gi|399024618|ref|ZP_10726651.1|	putative sugar kinase [Chryseobacterium sp. CF314]	0.98	GO:0006769;GO:0016310;GO:0003951;GO:0046872;GO:0005524;GO:0006741;GO:0005737;GO:0019674;GO:0046497	531844.FIC_02498	NAD kinase	0.9075	COG0061	_	_	K00858	ppnK, NADK	ATP-NAD/AcoX kinase (AHRD V1 ***- B4D8Y7_9BACT); contains Interpro domain(s) IPR016064 ATP-NAD kinase, PpnK-type
TCONS_00000143	357	1-1071(+)	gi|399024617|ref|ZP_10726650.1|	fructose-bisphosphate aldolase, class II [Chryseobacterium sp. CF314]	0.99	GO:0006094;GO:0006000;GO:0004332;GO:0006096;GO:0006020;GO:0015976;GO:0006013;GO:0006098;GO:0008270	531844.FIC_02496	Fructose-bisphosphate aldolase class II	0.9352	COG0191	KOG4153	_	K01624	FBA, fbaA	Fructose-bisphosphate aldolase (AHRD V1 ***- D7VUX3_9FLAO); contains Interpro domain(s) IPR006411 Fructose-bisphosphate aldolase, class II, yeast/E. coli subtype
TCONS_00000144	251	1-753(+)	gi|300774596|ref|ZP_07084459.1|	conserved hypothetical protein [Chryseobacterium gleum ATCC 35910]	0.96	GO:0003989;GO:2001295;GO:0006090;GO:0005524;GO:0009317;GO:0016740;GO:0006633	_	_	_	_	_	_	K01963	accD	Acetyl-coenzyme A carboxylase carboxyl transferase subunit beta (AHRD V1 *-*- D0IT46_HELP1); contains Interpro domain(s) IPR000438 Acetyl-CoA carboxylase carboxyl transferase, beta subunit
TCONS_00000145	186	1-558(+)	gi|357456207|ref|XP_003598384.1|	hypothetical protein MTR_3g010990 [Medicago truncatula]	0.75	_	_	_	_	_	_	_	_	_	Unknown Protein (AHRD V1)
TCONS_00000146	153	no ORF	_	_	_	_	_	_	_	_	_	_	_	_	Unknown Protein (AHRD V1)
TCONS_00000147	162	1-486(+)	_	_	_	_	_	_	_	_	_	_	_	_	Unknown Protein (AHRD V1)
TCONS_00000148	231	no ORF	_	_	_	_	_	_	_	_	_	_	_	_	Unknown Protein (AHRD V1)
TCONS_00000149	54	3-164(-)	_	_	_	_	_	_	_	_	_	_	_	_	Unknown Protein (AHRD V1)
TCONS_00000150	197	1-591(+)	gi|323435148|ref|YP_004222366.1|	hypothetical protein BevumaM_p133 [Beta vulgaris subsp. maritima]	0.94	GO:0005739	_	_	_	_	_	_	_	_	Unknown Protein (AHRD V1)
TCONS_00000151	72	1-216(+)	_	_	_	_	_	_	_	_	_	_	_	_	Unknown Protein (AHRD V1)
TCONS_00000152	58	1-174(-)	_	_	_	_	_	_	_	_	_	_	_	_	Unknown Protein (AHRD V1)
TCONS_00000153	859	no ORF	gi|386799285|ref|YP_006291826.1|	orf42 gene product (mitochondrion) [Daucus carota subsp. sativus]	0.96	GO:0005739	_	_	_	_	_	_	_	_	Unknown Protein (AHRD V1)
TCONS_00000154	621	no ORF	gi|1304247|dbj|BAA12352.1|	ABC-type heme transporter subunit [Solanum lycopersicum]	1	GO:0016020;GO:0015232;GO:0017004;GO:0005739;GO:0015886	3702.ATMG00110.1-P	unknown protein; Encodes a mitochondria-encoded cytochrome c biogenesis protein.	0.9466	_	_	NOG241478	_	_	Cytochrome c biogenesis (Fragment) (AHRD V1 ***- A4KXV6_9ROSI); contains Interpro domain(s) IPR003544 Cytochrome c-type biogenesis protein CcmB
TCONS_00000155	195	no ORF	_	_	_	_	_	_	_	_	_	_	_	_	Unknown Protein (AHRD V1)
TCONS_00000156	716	1-2148(+)	gi|77552212|gb|ABA95009.1|	hypothetical protein LOC_Os11g41430 [Oryza sativa Japonica Group]	0.52	_	_	_	_	_	_	_	_	_	Aminotransferase-like protein (AHRD V1 *-*- Q6EQM2_ORYSJ); contains Interpro domain(s) IPR019557 Aminotransferase-like, plant mobile domain
TCONS_00000157	258	1-777(+)	gi|147769316|emb|CAN74772.1|	hypothetical protein VITISV_024875 [Vitis vinifera]	0.8	GO:0016021;GO:0055114;GO:0016491	_	_	_	_	_	_	_	_	Ferric reductase (AHRD V1 ***- B5KGU9_MALXI); contains Interpro domain(s) IPR013130 Ferric reductase-like transmembrane component, N-terminal
TCONS_00000158	348	1-1044(+)	gi|321259377|ref|XP_003194409.1|	cyclin-dependent protein kinase regulator [Cryptococcus gattii WM276]	0.79	GO:0016301;GO:0006355;GO:0019901;GO:0000079	_	_	_	_	_	_	_	_	Cyclin-L1 (AHRD V1 *-*- D6RKQ3_COPC7); contains Interpro domain(s) IPR015429 Transcription regulator cyclin
TCONS_00000159	504	no ORF	_	_	_	_	_	_	_	_	_	_	_	_	Unknown Protein (AHRD V1)
TCONS_00000160	566	1-1698(+)	_	_	_	_	_	_	_	_	_	_	_	_	Unknown Protein (AHRD V1)
TCONS_00000161	213	no ORF	_	_	_	_	_	_	_	_	_	_	_	_	Unknown Protein (AHRD V1)
TCONS_00000162	388	1-1164(+)	gi|321259435|ref|XP_003194438.1|	hypothetical protein CGB_E5480C [Cryptococcus gattii WM276]	0.91	GO:0007264;GO:0005622;GO:0005525	_	_	_	_	_	_	K07977	ARF	ADP-ribosylation factor-like 8B (AHRD V1 *-*- C5IWT9_SHEEP); contains Interpro domain(s) IPR006689 ARF/SAR superfamily
TCONS_00000163	231	no ORF	_	_	_	_	_	_	_	_	_	_	_	_	Unknown Protein (AHRD V1)
TCONS_00000164	153	no ORF	_	_	_	_	_	_	_	_	_	_	_	_	Unknown Protein (AHRD V1)
TCONS_00000165	158	1-477(+)	gi|42569706|ref|NP_181305.2|	phosphoribosylaminoimidazole carboxylase [Arabidopsis thaliana]	0.99	GO:0009555;GO:0005524;GO:0009320;GO:0006189;GO:0046872;GO:0006144;GO:0004638;GO:0009507;GO:0034023	_	_	_	_	_	_	K11808	ADE2	Phosphoribosylaminoimidazole carboxylase like protein (AHRD V1 ***- Q84TI2_ARATH); contains Interpro domain(s) IPR013817 Pre-ATP-grasp fold
TCONS_00000166	177	1-531(+)	gi|42569706|ref|NP_181305.2|	phosphoribosylaminoimidazole carboxylase [Arabidopsis thaliana]	0.99	GO:0046872;GO:0005524;GO:0009320;GO:0006144;GO:0006189;GO:0034023;GO:0004638	_	_	_	_	_	_	K11808	ADE2	Phosphoribosylaminoimidazole carboxylase ATPase subunit (AHRD V1 ***- A9WGJ1_CHLAA); contains Interpro domain(s) IPR005875 Phosphoribosylaminoimidazole carboxylase, ATPase subunit
TCONS_00000167	179	1-540(+)	gi|15224316|ref|NP_181292.1|	origin recognition complex subunit 2 [Arabidopsis thaliana]	1	GO:0003688;GO:0000808;GO:0005515;GO:0006260;GO:0046809	_	_	_	_	_	_	K02604	ORC2	Origin recognition complex subunit 2 (AHRD V1 *-*- Q9XFD6_ORYSJ); contains Interpro domain(s) IPR007220 Origin recognition complex subunit 2
TCONS_00000168	349	1-1047(+)	gi|302801546|ref|XP_002982529.1|	hypothetical protein SELMODRAFT_116557 [Selaginella moellendorffii]	0.66	GO:0016787	_	_	_	_	_	_	K01051	E3.1.1.11	Pectinesterase (AHRD V1 **** D8SCR0_SELML); contains Interpro domain(s) IPR000070 Pectinesterase, catalytic
TCONS_00000169	258	no ORF	_	_	_	_	_	_	_	_	_	_	_	_	Unknown Protein (AHRD V1)
TCONS_00000170	65	813-1007(-)	_	_	_	_	_	_	_	_	_	_	_	_	Unknown Protein (AHRD V1)
TCONS_00000171	89	1-270(+)	gi|57013928|ref|YP_173401.1|	hypothetical protein NitaMp055 [Nicotiana tabacum]	1	GO:0005739	_	_	_	_	_	_	_	_	Unknown Protein (AHRD V1)
TCONS_00000172	121	1-363(+)	_	_	_	_	_	_	_	_	_	_	_	_	Unknown Protein (AHRD V1)
TCONS_00000173	109	1-327(+)	gi|300774643|ref|ZP_07084506.1|	FeS assembly SUF system protein [Chryseobacterium gleum ATCC 35910]	0.99	_	376686.Fjoh_1175	hypothetical protein	0.8866	COG2151	_	_	_	_	FeS assembly SUF system protein (AHRD V1 ***- D7VV18_9FLAO); contains Interpro domain(s) IPR002744 Protein of unknown function DUF59
TCONS_00000174	416	1-1248(+)	gi|300774640|ref|ZP_07084503.1|	tripeptide aminopeptidase [Chryseobacterium gleum ATCC 35910]	0.97	GO:0006749;GO:0045148;GO:0008237;GO:0006508;GO:0008270;GO:0005737	531844.FIC_00097	peptidase T	0.9068	COG2195	_	_	K01258	pepT	Peptidase T (AHRD V1 ***- C6WZN7_FLAB3); contains Interpro domain(s) IPR010161 Peptidase M20B, tripeptide aminopeptidase
TCONS_00000175	213	1-639(+)	gi|399024719|ref|ZP_10726750.1|	flavoprotein, HI0933 family [Chryseobacterium sp. CF314]	0.93	GO:0055114	_	_	_	_	_	_	K07007	K07007	Pyridine nucleotide-disulphide oxidoreductase (AHRD V1 **-- C9Q087_9BACT); contains Interpro domain(s) IPR001327 Pyridine nucleotide-disulphide oxidoreductase, NAD-binding region
TCONS_00000176	211	101-733(+)	gi|225454954|ref|XP_002280495.1|	PREDICTED: putative pterin-4-alpha-carbinolamine dehydratase [Vitis vinifera]	0.85	GO:0008124;GO:0006729;GO:0009507	29760.GSVIVG00014161001	SubName: Full=Chromosome chr16 scaffold_10, whole genome shotgun sequence;	0.8165	COG2154	KOG4_73	_	_	_	Pterin-4-alpha-carbinolamine dehydratase (AHRD V1 *-** B6T9C1_MAIZE); contains Interpro domain(s) IPR001533 Transcriptional coactivator/pterin dehydratase
TCONS_00000177	1071	1-3213(+)	gi|384495293|gb|EIE85784.1|	hypothetical protein RO3G_10494 [Rhizopus delemar RA 99-880]	0.68	_	_	_	_	_	_	_	K09188	MLL3	Unknown Protein (AHRD V1)
TCONS_00000178	558	1-1674(+)	_	_	_	_	_	_	_	_	_	_	_	_	F-box family protein (AHRD V1 ***- B9I3S8_POPTR); contains Interpro domain(s) IPR001810 Cyclin-like F-box
TCONS_00000179	385	1-1155(+)	gi|18404468|ref|NP_565866.1|	Core-2/I-branching beta-1,6-N-acetylglucosaminyltransferase-like protein [Arabidopsis thaliana]	0.99	GO:0008375;GO:0016020;GO:0016051;GO:0005794;GO:0030158;GO:0030206	3702.AT2G37585.1-P	glycosyltransferase family 14 protein / core-2/I-branching enzyme family protein; glycosyltr [...]	0.9939	_	KOG_799	_	_	_	Beta-1-3-galactosyl-o-glycosyl-glycoprotein (AHRD V1 **-* B6Z261_WHEAT); contains Interpro domain(s) IPR003406 Glycosyl transferase, family 14
TCONS_00000180	138	1-417(+)	gi|15224320|ref|NP_181295.1|	Dof zinc finger protein DOF2.4 [Arabidopsis thaliana]	0.96	GO:0003677;GO:0006355;GO:0044036;GO:0010089;GO:0005667;GO:0008270;GO:0003700;GO:0045449	_	_	_	_	_	_	_	_	Dof zinc finger protein (AHRD V1 ***- Q9M4G1_SOLTU); contains Interpro domain(s) IPR003851 Zinc finger, Dof-type
TCONS_00000181	73	1-219(+)	gi|297823607|ref|XP_002879686.1|	Dof-type zinc finger domain-containing protein [Arabidopsis lyrata subsp. lyrata]	0.99	GO:0003677;GO:0006355;GO:0044036;GO:0010089;GO:0005667;GO:0008270;GO:0003700;GO:0045449	_	_	_	_	_	_	_	_	Dof zinc finger protein DOF2.4 (AHRD V1 ***- DOF24_ARATH)
TCONS_00000182	123	116-487(+)	gi|57013962|ref|YP_173434.1|	hypothetical protein NitaMp095 [Nicotiana tabacum]	0.97	GO:0005739	_	_	_	_	_	_	_	_	Hypothetical protein (nad5 intron) (AHRD V1 **-- Q7M2D8_WHEAT)
TCONS_00000183	207	no ORF	gi|339324086|ref|YP_004682979.1|	D-3-phosphoglycerate dehydrogenase SerA [Cupriavidus necator N-1]	0.91	GO:0008465;GO:0051287;GO:0006566;GO:0055114;GO:0004617;GO:0006544;GO:0006564;GO:0046487	_	_	_	_	_	_	K00058	serA, PHGDH	D-isomer specific 2-hydroxyacid dehydrogenase NAD-binding (AHRD V1 ***- Q218F6_RHOPB); contains Interpro domain(s) IPR006140 D-isomer specific 2-hydroxyacid dehydrogenase, NAD-binding
TCONS_00000184	783	no ORF	gi|339324084|ref|YP_004682977.1|	aldolase class 2 protein [Cupriavidus necator N-1]	0.98	GO:0046872	_	_	_	_	_	_	_	_	Class II aldolase/adducin family protein (AHRD V1 ***- A5W490_PSEP1); contains Interpro domain(s) IPR001303 Class II aldolase/adducin, N-terminal
TCONS_00000185	491	1-1473(+)	gi|357458377|ref|XP_003599469.1|	hypothetical protein MTR_3g033820 [Medicago truncatula]	0.67	_	_	_	_	_	_	_	_	_	Gag/pol polyprotein (AHRD V1 *--- Q9C5V1_ARATH); contains Interpro domain(s) IPR001878 Zinc finger, CCHC-type
TCONS_00000186	381	1-1143(+)	gi|357478709|ref|XP_003609640.1|	Cullin-like protein1 [Medicago Cullin-like protein1 [Medicago truncatula]	0.48	_	_	_	_	_	_	_	_	_	Unknown Protein (AHRD V1)
TCONS_00000187	445	1-1335(+)	gi|255545200|ref|XP_002513661.1|	ferric-chelate reductase, putative [Ricinus communis]	0.81	GO:0016174;GO:0016021;GO:0055114	_	_	_	_	_	_	_	_	Ferric reductase oxidase (AHRD V1 **** D6RVS5_HORVU); contains Interpro domain(s) IPR013121 Ferric reductase, NAD binding
TCONS_00000188	405	no ORF	_	_	_	_	_	_	_	_	_	_	_	_	Unknown Protein (AHRD V1)
TCONS_00000189	290	1-870(+)	gi|113205400|gb|AAU90303.2|	Zinc finger containing preotein, putative [Solanum demissum]	0.63	_	_	_	_	_	_	_	_	_	Mutator-like transposase (AHRD V1 ***- Q9SI31_ARATH); contains Interpro domain(s) IPR006564 Zinc finger, PMZ-type
TCONS_00000190	145	1-435(+)	gi|145360726|ref|NP_181304.2|	uncharacterized protein [Arabidopsis thaliana]	1	_	_	_	_	_	_	_	_	_	C17orf39 homolog (AHRD V1 **-- C0HB91_SALSA); contains Interpro domain(s) IPR018618 Vacuolar import and degradation protein Vid24
TCONS_00000191	203	1-609(+)	gi|30794093|gb|AAP40489.1|	unknown protein [Arabidopsis thaliana]	1	GO:0016787;GO:0010218;GO:0016604;GO:0009640;GO:0045893;GO:0009507;GO:0051457	3702.AT2G37678.1-P	FHY1 (FAR-RED ELONGATED HYPOCOTYL 1); transcription regulator; Positive regulator of photomo [...]	1	_	KOG4635	_	_	_	FHY1-3 (AHRD V1 ***- Q8S4Q6_ARATH)
TCONS_00000192	251	1-756(+)	gi|15224340|ref|NP_181303.1|	transducin and WD-40 repeat-containing protein [Arabidopsis thaliana]	1	GO:0007165;GO:0005834;GO:0048868;GO:0004871;GO:0005737;GO:0048610	59689.scaffold_100532.1	annotation not avaliable	0.9481	_	KOG_283	_	_	_	WD-40 repeat family protein (AHRD V1 ***- D7LKF0_ARALY)
TCONS_00000193	354	1-1062(+)	gi|15224340|ref|NP_181303.1|	transducin and WD-40 repeat-containing protein [Arabidopsis thaliana]	1	GO:0007165;GO:0005834;GO:0048868;GO:0004871;GO:0005737;GO:0048610	_	_	_	_	_	_	_	_	WD-40 repeat family protein (AHRD V1 ***- D7LKF0_ARALY); contains Interpro domain(s) IPR017986 WD40 repeat, region
TCONS_00000194	318	190-1143(+)	gi|225452889|ref|XP_002283941.1|	PREDICTED: pectinesterase 31 [Vitis vinifera]	0.93	GO:0005634;GO:0045488;GO:0009505;GO:0005982;GO:0045330;GO:0005985;GO:0030599;GO:0042545	29760.GSVIVG00021009001	RecName: Full=Pectinesterase; EC=3.1.1.11;	0.9375	COG4677	_	_	K01051	E3.1.1.11	Pectinesterase (AHRD V1 **** B9SVI9_RICCO); contains Interpro domain(s) IPR000070 Pectinesterase, catalytic
TCONS_00000195	82	568-813(+)	gi|224077586|ref|XP_002305315.1|	predicted protein [Populus predicted protein [Populus trichocarpa]	0.94	GO:0045488;GO:0005982;GO:0005618;GO:0045330;GO:0005985;GO:0030599;GO:0042545	_	_	_	_	_	_	K01051	E3.1.1.11	Pectinesterase (AHRD V1 **** B9SVI9_RICCO); contains Interpro domain(s) IPR000070 Pectinesterase, catalytic
TCONS_00000196	84	1-252(-)	_	_	_	_	_	_	_	_	_	_	_	_	Abhydrolase domain-containing protein FAM108B1 (AHRD V1 **-- C0HAS5_SALSA); contains Interpro domain(s) IPR000073 Alpha/beta hydrolase fold-1
TCONS_00000197	102	2-307(+)	_	_	_	_	_	_	_	_	_	_	_	_	Esterase/lipase/thioesterase (AHRD V1 *--- B4F8T0_MAIZE)
TCONS_00000198	406	1-1218(+)	gi|15222596|ref|NP_174497.1|	putative cellulose synthase-like protein D6 [Arabidopsis thaliana]	1	GO:0005783;GO:0006011;GO:0005982;GO:0009409;GO:0005985;GO:0005802;GO:0005768;GO:0016760;GO:0005794;GO:0016021;GO:0030244;GO:0051753;GO:0005886;GO:0009832	_	_	_	_	_	_	_	_	Cellulose synthase-like protein (AHRD V1 ***- B9IPJ4_POPTR); contains Interpro domain(s) IPR005150 Cellulose synthase
TCONS_00000199	825	no ORF	gi|77461818|ref|YP_351325.1|	Rhs element Vgr protein [Pseudomonas fluorescens Pf0-1]	0.93	_	_	_	_	_	_	_	K11904	vgrG	Rhs element Vgr protein (AHRD V1 **-- A6V8B8_PSEA7); contains Interpro domain(s) IPR017847 Rhs element Vgr protein, subgroup
TCONS_00000200	93	1-279(-)	gi|398884848|ref|ZP_10639774.1|	Rhs element Vgr protein [Pseudomonas sp. GM60]	0.78	_	_	_	_	_	_	_	_	_	Rhs element Vgr protein (AHRD V1 *--- A6V856_PSEA7); contains Interpro domain(s) IPR018712 Protein of unknown function DUF2235
TCONS_00000201	795	no ORF	gi|94312079|ref|YP_585289.1|	Long-chain-fatty-acid--CoA ligase [Cupriavidus metallidurans CH34]	0.96	GO:0016746;GO:0008756;GO:0006744;GO:0009085;GO:0004467;GO:0001676;GO:0004043;GO:0000166;GO:0006554	_	_	_	_	_	_	K01897	ACSL, fadD	CoA ligase (AHRD V1 ***- D3A3G3_NEISU); contains Interpro domain(s) IPR000873 AMP-dependent synthetase and ligase
TCONS_00000202	202	1-606(+)	_	_	_	_	_	_	_	_	_	_	_	_	Unknown Protein (AHRD V1)
TCONS_00000203	417	no ORF	_	_	_	_	_	_	_	_	_	_	_	_	Unknown Protein (AHRD V1)
TCONS_00000204	957	1-2871(+)	gi|403413195|emb|CCL99895.1|	predicted protein [Fibroporia radiculosa]	0.67	GO:0033567;GO:0006308;GO:0017108;GO:0004386;GO:0043142	_	_	_	_	_	_	K10742	DNA2	DNA replication helicase Dna2 (AHRD V1 ***- C5JTK6_AJEDS); contains Interpro domain(s) IPR014808 DNA replication factor Dna2
TCONS_00000205	330	1-990(+)	gi|225424405|ref|XP_002284898.1|	PREDICTED: probable S-adenosylmethionine-dependent methyltransferase At5g37990-like [Vitis vinifera]	0.75	_	_	_	_	_	_	_	_	_	S-adenosyl-L-methionine salicylic acid carboxyl methyltransferase (AHRD V1 **** A7XZE9_9MAGN); contains Interpro domain(s) IPR005299 SAM dependent carboxyl methyltransferase
TCONS_00000206	597	1-1794(+)	gi|392574168|gb|EIW67305.1|	hypothetical protein TREMEDRAFT_33600, partial [Tremella mesenterica DSM 1558]	0.75	_	_	_	_	_	_	_	_	_	Vacuolar sorting-associated protein (AHRD V1 *-*- C0NCK1_AJECG)
TCONS_00000207	168	1-504(+)	gi|255547830|ref|XP_002514972.1|	Signal recognition particle subunit srp72, putative [Ricinus communis]	0.58	_	_	_	_	_	_	_	K03108	SRP72	Unknown Protein (AHRD V1); contains Interpro domain(s) IPR013699 Signal recognition particle, SRP72 subunit, RNA-binding
TCONS_00000208	174	no ORF	gi|357436069|ref|XP_003588310.1|	hypothetical protein MTR_1g005810 [Medicago truncatula]	0.87	GO:0005622	_	_	_	_	_	_	_	_	Unknown Protein (AHRD V1)
TCONS_00000209	320	1-960(-)	gi|398059366|gb|EJL51219.1|	outer membrane protein (porin) [Burkholderia sp. BT03]	0.73	_	_	_	_	_	_	_	_	_	Unknown Protein (AHRD V1)
TCONS_00000210	1147	1-3444(+)	gi|94312065|ref|YP_585275.1|	penicillin-binding protein 3 [Cupriavidus metallidurans CH34]	0.99	GO:0009274;GO:0009252;GO:0008955;GO:0008658	_	_	_	_	_	_	K03587	ftsI	Ribosomal RNA small subunit methyltransferase H (AHRD V1 *--- RSMH_RALME); contains Interpro domain(s) IPR001460 Penicillin-binding protein, transpeptidase
TCONS_00000211	405	2-1216(+)	gi|548491|sp|Q05967.1|PGLR_TOBAC	RecName: Full=Polygalacturonase; Short=PG; AltName: Full=Pectinase; Flags: polygalacturonase [Nicotiana tabacum]	0.9	GO:0005982;GO:0005618;GO:0005576;GO:0005985;GO:0004650	_	_	_	_	_	_	_	_	Polygalacturonase (AHRD V1 ***- Q9MBC0_SALGI); contains Interpro domain(s) IPR000743 Glycoside hydrolase, family 28
TCONS_00000212	322	1-966(+)	gi|398963936|ref|ZP_10679937.1|	dioxygenase, isopenicillin N synthase [Pseudomonas sp. GM30]	0.97	GO:0016706;GO:0005506;GO:0055114	205922.Pfl01_0672	2OG-Fe(II) oxygenase	0.9562	COG3491	_	_	K06892	K06892	2OG-Fe(II) oxygenase (AHRD V1 **-- B1J9S1_PSEPW); contains Interpro domain(s) IPR005123 Oxoglutarate and iron-dependent oxygenase
TCONS_00000213	885	no ORF	gi|399002785|ref|ZP_10705465.1|	adenosine deaminase [Pseudomonas sp. GM18]	0.99	GO:0043103;GO:0008270;GO:0006146;GO:0009168;GO:0009117;GO:0000034	_	_	_	_	_	_	K01488	E3.5.4.4, ADA, add	Adenosine deaminase (AHRD V1 ***- D7I5V8_PSESS); contains Interpro domain(s) IPR006330 Adenosine deaminase
TCONS_00000214	477	no ORF	gi|404302416|gb|EJZ56378.1|	transcriptional regulator [Pseudomonas fluorescens R124]	0.98	GO:0005667;GO:0006355;GO:0045449;GO:0003700	_	_	_	_	_	_	_	_	Unknown Protein (AHRD V1)
TCONS_00000215	493	1-1482(+)	gi|407938941|ref|YP_006854582.1|	LysR family transcriptional regulator [Acidovorax sp. KKS102]	0.74	GO:0006351	535289.Dtpsy_1623	transcriptional regulator, LysR family	0.7684	COG0583	_	_	_	_	Transcriptional regulator (AHRD V1 ***- A3NNQ2_BURP6); contains Interpro domain(s) IPR005119 LysR, substrate-binding
TCONS_00000216	316	1-948(-)	gi|94312459|ref|YP_585669.1|	aldo/keto reductase [Cupriavidus metallidurans CH34]	0.94	GO:0042816;GO:0050236;GO:0055114	266264.Rmet_3528	aldo/keto reductase	0.947	COG0667	_	_	_	_	Aldo/keto reductase (AHRD V1 ***- Q1LHH6_RALME); contains Interpro domain(s) IPR001395 Aldo/keto reductase
TCONS_00000217	354	no ORF	gi|94312455|ref|YP_585665.1|	P-type ATPase CupA [Cupriavidus metallidurans CH34]	0.89	GO:0004008;GO:0005524;GO:0005507;GO:0016021;GO:0060003	_	_	_	_	_	_	K01533	E3.6.3.4, ATP7, copA	Copper-translocating P-type ATPase (AHRD V1 ***- B8LAF8_9GAMM); contains Interpro domain(s) IPR006121 Heavy metal transport/detoxification protein
TCONS_00000218	831	no ORF	gi|94312455|ref|YP_585665.1|	P-type ATPase CupA [Cupriavidus metallidurans CH34]	0.89	GO:0004008;GO:0005524;GO:0005507;GO:0016021;GO:0060003	_	_	_	_	_	_	K01533	E3.6.3.4, ATP7, copA	Copper-exporting P-type ATPase A (AHRD V1 ***- C2PZP9_BACCE); contains Interpro domain(s) IPR001757 ATPase, P-type, K/Mg/Cd/Cu/Zn/Na/Ca/Na/H-transporter
TCONS_00000219	58	1-174(-)	_	_	_	_	_	_	_	_	_	_	_	_	Unknown Protein (AHRD V1)
TCONS_00000220	109	1-327(+)	_	_	_	_	_	_	_	_	_	_	_	_	Ulp1 protease family C-terminal catalytic domain containing protein (AHRD V1 ***- Q60D46_SOLDE)
TCONS_00000221	448	1-1347(+)	gi|169786341|ref|XP_001827631.1|	MFS transporter [Aspergillus oryzae RIB40]	0.81	GO:0055085;GO:0016021	_	_	_	_	_	_	_	_	Permease of the major facilitator superfamily (AHRD V1 **-- Q2TW75_ASPOR); contains Interpro domain(s) IPR016196 Major facilitator superfamily, general substrate transporter
TCONS_00000222	61	2-184(-)	_	_	_	_	_	_	_	_	_	_	_	_	Unknown Protein (AHRD V1)
TCONS_00000223	329	1-987(+)	gi|398392487|ref|XP_003849703.1|	hypothetical protein MYCGRDRAFT_110759 [Zymoseptoria tritici IPO323]	0.67	_	_	_	_	_	_	_	_	_	Unknown Protein (AHRD V1)
TCONS_00000224	104	1-312(+)	gi|357111373|ref|XP_003557488.1|	PREDICTED: uncharacterized protein LOC100836061 [Brachypodium distachyon]	0.74	GO:0003677;GO:0005622	_	_	_	_	_	_	_	_	ARID/BRIGHT DNA binding domain containing protein (AHRD V1 ***- B2CZF7_LOTJA); contains Interpro domain(s) IPR001606 AT-rich interaction region
TCONS_00000225	186	1-558(+)	_	_	_	_	_	_	_	_	_	_	_	_	Unknown Protein (AHRD V1)
TCONS_00000226	321	1-966(+)	gi|343429656|emb|CBQ73228.1|	probable KEX2-endoproteinase of late golgi compartment [Sporisorium reilianum SRZ2]	0.97	GO:0004252;GO:0006508	5270.UM02843.1	hypothetical protein	0.9427	COG4935	_	_	K01341	E3.4.21.61	Proprotein convertase subtilisin/kexin type 5 (AHRD V1 **-- Q0P4Q8_XENTR); contains Interpro domain(s) IPR015500 Peptidase S8, subtilisin-related
TCONS_00000228	304	1-912(+)	gi|255585562|ref|XP_002533470.1|	protein with unknown function [Ricinus communis]	0.69	GO:0005622	_	_	_	_	_	_	_	_	Zinc-binding protein (AHRD V1 *-*- Q948W7_PEA); contains Interpro domain(s) IPR006734 Protein of unknown function DUF597
TCONS_00000229	387	1-1161(+)	gi|225443478|ref|XP_002270076.1|	PREDICTED: hydroxycinnamoyl-Coenzyme A shikimate/quinate hydroxycinnamoyltransferase [Vitis vinifera]	0.74	GO:0016747	_	_	_	_	_	_	_	_	Hydroxycinnamoyl CoA quinate transferase (AHRD V1 **-* D6BK25_CYNSC); contains Interpro domain(s) IPR003480 Transferase
TCONS_00000230	123	1-369(+)	_	_	_	_	_	_	_	_	_	_	_	_	Unknown Protein (AHRD V1)
TCONS_00000231	98	1-294(+)	gi|40809676|emb|CAB42651.2|	putative preprolegumain [Nicotiana tabacum]	0.9	GO:0006508;GO:0004197	_	_	_	_	_	_	K01369	LGMN	Vacuolar-processing enzyme (AHRD V1 ***- B9RBP3_RICCO); contains Interpro domain(s) IPR001096 Peptidase C13, legumain
TCONS_00000232	354	no ORF	gi|103485774|ref|YP_615335.1|	hypothetical protein Sala_0279 [Sphingopyxis alaskensis RB2256]	0.84	_	_	_	_	_	_	_	_	_	Unknown Protein (AHRD V1)
TCONS_00000233	163	2-490(-)	_	_	_	_	_	_	_	_	_	_	_	_	UvrABC system protein B (AHRD V1 *-*- Q1GWH4_SPHAL); contains Interpro domain(s) IPR006935 Restriction endonuclease, type I, R subunit/Type III, Res subunit
TCONS_00000234	705	1-2115(+)	gi|393722446|ref|ZP_10342373.1|	F0F1 ATP synthase subunit alpha [Sphingomonas sp. PAMC 26605]	0.96	GO:0045261;GO:0005524;GO:0042777;GO:0006119;GO:0015991;GO:0005886;GO:0046961;GO:0046933	_	_	_	_	_	_	K02111	ATPF1A, atpA	ATP synthase subunit alpha (AHRD V1 ***- D4Z4I4_SPHJU); contains Interpro domain(s) IPR005294 ATPase, F1 complex, alpha subunit
TCONS_00000235	399	1-1200(+)	gi|393722444|ref|ZP_10342371.1|	F0F1 ATP synthase subunit beta [Sphingomonas sp. PAMC 26605]	0.95	GO:0045261;GO:0042777;GO:0015991;GO:0005524;GO:0005886;GO:0046933	_	_	_	_	_	_	K02112	ATPF1B, atpD	ATP synthase subunit beta (AHRD V1 *-*- D4Z4I7_SPHJU); contains Interpro domain(s) IPR005722 ATPase, F1 complex, beta subunit
TCONS_00000236	753	1-2259(+)	gi|242064150|ref|XP_002453364.1|	hypothetical protein SORBIDRAFT_04g004660 [Sorghum bicolor]	0.75	_	_	_	_	_	_	_	_	_	Helicase-like protein (AHRD V1 *-*- Q9AYF0_ORYSJ); contains Interpro domain(s) IPR010285 Protein of unknown function DUF889, eukaryote
TCONS_00000237	209	1-630(+)	gi|147805922|emb|CAN74394.1|	hypothetical protein VITISV_011760 [Vitis vinifera]	0.82	GO:0004091;GO:0005576;GO:0006629	_	_	_	_	_	_	_	_	GDSL esterase/lipase 7 (AHRD V1 ***- GLIP7_ARATH); contains Interpro domain(s) IPR001087 Lipase, GDSL
TCONS_00000238	512	no ORF	gi|255584273|ref|XP_002532873.1|	conserved hypothetical protein [Ricinus communis]	0.68	_	_	_	_	_	_	_	_	_	EPIDERMAL PATTERNING FACTOR-like protein 1 (AHRD V1 ***- EPFL1_ARATH)
TCONS_00000239	174	no ORF	_	_	_	_	_	_	_	_	_	_	_	_	Unknown Protein (AHRD V1)
TCONS_00000240	273	1-819(+)	_	_	_	_	_	_	_	_	_	_	_	_	Unknown Protein (AHRD V1)
TCONS_00000241	342	1-1026(+)	_	_	_	_	_	_	_	_	_	_	_	_	Unknown Protein (AHRD V1)
TCONS_00000242	318	no ORF	_	_	_	_	_	_	_	_	_	_	_	_	Unknown Protein (AHRD V1)
TCONS_00000243	281	1-843(+)	gi|113205435|gb|AAV31177.2|	hypothetical protein STB1_57t00015 [Solanum tuberosum]	0.86	_	_	_	_	_	_	_	_	_	Unknown Protein (AHRD V1)
TCONS_00000244	165	1-495(+)	gi|224134394|ref|XP_002321809.1|	predicted protein [Populus predicted protein [Populus trichocarpa]	0.63	_	_	_	_	_	_	_	_	_	Phloem lectin (AHRD V1 ***- Q8LK67_9ROSI)
TCONS_00000245	207	no ORF	gi|357453141|ref|XP_003596847.1|	hypothetical protein MTR_2g086750 [Medicago truncatula]	0.94	GO:0015232;GO:0016020;GO:0017004;GO:0008535;GO:0015886	_	_	_	_	_	_	_	_	Unknown Protein (AHRD V1)
TCONS_00000246	96	1-288(+)	_	_	_	_	_	_	_	_	_	_	_	_	Unknown Protein (AHRD V1)
TCONS_00000247	702	no ORF	gi|94311988|ref|YP_585198.1|	3-Oxoacyl-(acyl-carrier-protein) reductase [Cupriavidus metallidurans CH34]	0.96	GO:0005835;GO:0004316;GO:0042967;GO:0051287;GO:0006633;GO:0055114	264198.Reut_C6404	3-oxoacyl-[acyl-carrier-protein] reductase	0.7883	COG1028	_	_	K00059	fabG	3-oxoacyl-reductase (AHRD V1 **-- B1BY37_CLOPE); contains Interpro domain(s) IPR002347 Glucose/ribitol dehydrogenase
TCONS_00000248	304	1-912(-)	gi|94311987|ref|YP_585197.1|	exoribonuclease II (RNB) family protein [Cupriavidus metallidurans CH34]	0.93	GO:0003723;GO:0008859;GO:0051252	_	_	_	_	_	_	K01147	rnb	Ribonuclease II (AHRD V1 ***- Q46XB5_RALEJ); contains Interpro domain(s) IPR001900 Ribonuclease II and R
TCONS_00000249	483	1-1449(-)	gi|94311985|ref|YP_585195.1|	shikimate 5-dehydrogenase [Cupriavidus metallidurans CH34]	0.94	GO:0009094;GO:0009423;GO:0006571;GO:0008565;GO:0000162;GO:0055114;GO:0019632;GO:0050661;GO:0016021;GO:0030288;GO:0015031;GO:0004764	266264.Rmet_3054	shikimate 5-dehydrogenase	0.9705	COG0169	_	_	K00014	aroE	Shikimate 5-dehydrogenase (AHRD V1 *-*- B1YSX4_BURA4); contains Interpro domain(s) IPR011342 Quinate/shikimate 5-dehydrogenase
TCONS_00000250	461	1-1383(+)	gi|356537475|ref|XP_003537252.1|	PREDICTED: zeatin O-glucosyltransferase-like [Glycine max]	0.67	GO:0016740	_	_	_	_	_	_	K13495	CISZOG	UDP-glucose glucosyltransferase (AHRD V1 **** D2KTV5_LOTJA); contains Interpro domain(s) IPR002213 UDP-glucuronosyl/UDP-glucosyltransferase
TCONS_00000251	344	99-1130(+)	gi|384157481|gb|AFH68208.1|	transcription factor bHLH [Vitis transcription factor bHLH [Vitis amurensis]	0.94	GO:0046983	_	_	_	_	_	_	_	_	BHLH transcription factor (AHRD V1 *-*- A9YWR2_MEDTR); contains Interpro domain(s) IPR011598 Helix-loop-helix DNA-binding
TCONS_00000252	380	1-1140(+)	gi|57013999|ref|YP_173470.1|	cytochrome c maturation protein CcmFc [Nicotiana tabacum]	0.99	GO:0005739	_	_	_	_	_	_	_	_	Cytochrome c biogenesis FC (AHRD V1 ***- D5I3C4_CITLA)
TCONS_00000253	57	222-392(+)	_	_	_	_	_	_	_	_	_	_	_	_	Unknown Protein (AHRD V1)
TCONS_00000254	580	no ORF	gi|61889383|emb|CAI53895.2|	putative receptor associated protein [Capsicum chinense]	0.94	GO:0009644;GO:0006457;GO:0009826;GO:0009742;GO:0042542;GO:0009408;GO:0016595;GO:0016021	_	_	_	_	_	_	K06890	K06890	Transmembrane BAX inhibitor motif-containing protein 4 (AHRD V1 **-- B6T5N6_MAIZE); contains Interpro domain(s) IPR006214 Uncharacterised protein family UPF0005
TCONS_00000255	108	1-324(+)	gi|255539340|ref|XP_002510735.1|	transcription factor, putative [Ricinus communis]	0.89	GO:0043687;GO:0003677;GO:0005667;GO:0045449;GO:0003700;GO:0009560;GO:0045893	_	_	_	_	_	_	_	_	ARID/BRIGHT DNA-binding domain-containing protein (AHRD V1 ***- D7KTU4_ARALY); contains Interpro domain(s) IPR008978 HSP20-like chaperone
TCONS_00000256	690	no ORF	gi|77461827|ref|YP_351334.1|	two component transcriptional regulator [Pseudomonas fluorescens Pf0-1]	1	GO:0003677;GO:0006355;GO:0035556;GO:0006817;GO:0000160;GO:0005667;GO:0000156;GO:0003700;GO:0045449	205922.Pfl01_5606	two component transcriptional regulator	1	COG0745	_	_	K07657	phoB	Response regulator receiver Transcriptional regulatory protein (AHRD V1 ***- B8CKL9_SHEPW); contains Interpro domain(s) IPR001789 Signal transduction response regulator, receiver region IPR011879 Signal transduction response regulator, phosphate regulon transcriptional regulatory protein phoB
TCONS_00000257	429	1-1287(+)	gi|398976500|ref|ZP_10686406.1|	phosphate regulon sensor kinase PhoR [Pseudomonas sp. GM25]	1	GO:0000155;GO:0023014;GO:0005524;GO:0000160;GO:0006355;GO:0016021;GO:0009365	205922.Pfl01_5607	PAS/PAC sensor Signal transduction histidine kinase	0.9976	COG0642	_	_	K07636	phoR	Sensor histidine kinase PhoR (AHRD V1 ***- Q4K3L6_PSEF5); contains Interpro domain(s) IPR014310 Signal transduction histidine kinase, phosphate regulon sensor PhoR
TCONS_00000258	538	1-1614(+)	gi|269996964|gb|ACZ57767.1|	glycerolipase A1 [Nicotiana attenuata]	0.83	GO:0016042;GO:0046486;GO:0004806	_	_	_	_	_	_	_	_	Lipase-like protein (AHRD V1 ***- Q949E1_ORYSA); contains Interpro domain(s) IPR002921 Lipase, class 3
TCONS_00000259	399	no ORF	gi|224136624|ref|XP_002326906.1|	predicted protein [Populus predicted protein [Populus trichocarpa]	1	GO:0000145;GO:0005829;GO:0005886	_	_	_	_	_	_	_	_	Unknown Protein (AHRD V1)
TCONS_00000260	286	1-858(+)	gi|113205399|gb|AAU90302.2|	Ulp1 protease family, C-terminal catalytic domain containing protein [Solanum demissum]	0.69	_	_	_	_	_	_	_	_	_	Ulp1 protease family C-terminal catalytic domain containing protein (AHRD V1 ***- Q60D46_SOLDE); contains Interpro domain(s) IPR003653 Peptidase C48, SUMO/Sentrin/Ubl1
TCONS_00000261	104	190-504(+)	_	_	_	_	_	_	_	_	_	_	_	_	CDP-alcohol phosphatidyltransferase (AHRD V1 **-- D3BS60_POLPA)
TCONS_00000262	104	177-491(+)	_	_	_	_	_	_	_	_	_	_	_	_	CDP-alcohol phosphatidyltransferase (AHRD V1 **-- D3BS60_POLPA)
TCONS_00000263	291	no ORF	gi|224111786|ref|XP_002315978.1|	predicted protein [Populus predicted protein [Populus trichocarpa]	0.97	GO:0016020;GO:0030572;GO:0046686;GO:0006657;GO:0005794;GO:0004142	_	_	_	_	_	_	K00993	EPT1	CDP-alcohol phosphatidyltransferase (AHRD V1 **-- D3BS60_POLPA)
TCONS_00000264	1466	no ORF	gi|30313359|gb|AAL46934.3|AF446089_1	aminoalcoholphosphotransferase [Brassica rapa subsp. pekinensis]	0.66	GO:0016020;GO:0030572;GO:0008654;GO:0046686;GO:0005794	_	_	_	_	_	_	K00993	EPT1	CDP-alcohol phosphatidyltransferase (AHRD V1 **-- D3BS60_POLPA)
TCONS_00000265	812	1-2439(+)	gi|300774665|ref|ZP_07084528.1|	conserved hypothetical protein [Chryseobacterium gleum ATCC 35910]	0.8	GO:0010007;GO:0003677;GO:0005524;GO:0006260;GO:0016851;GO:0017111;GO:0015995;GO:0015979	_	_	_	_	_	_	K07391	comM	Mg chelatase subunit ChlI (AHRD V1 *-*- C7M8Q6_CAPOD); contains Interpro domain(s) IPR019781 WD40 repeat, subgroup
TCONS_00000266	138	1-414(+)	gi|399024690|ref|ZP_10726721.1|	Mg chelatase-related protein [Chryseobacterium sp. CF314]	0.95	GO:0010007;GO:0003677;GO:0005524;GO:0006260;GO:0016851;GO:0017111;GO:0015995;GO:0015979	_	_	_	_	_	_	K07391	comM	Mg chelatase subunit ChlI (AHRD V1 ***- A5FI01_FLAJ1); contains Interpro domain(s) IPR000523 Magnesium chelatase, ChlI subunit
TCONS_00000267	55	3-167(-)	_	_	_	_	_	_	_	_	_	_	_	_	Unknown Protein (AHRD V1)
TCONS_00000268	741	no ORF	gi|398398998|ref|XP_003852956.1|	hypothetical protein MYCGRDRAFT_41304 [Zymoseptoria tritici IPO323]	0.77	GO:0008270	_	_	_	_	_	_	_	_	Palmitoyltransferase swf1 (AHRD V1 *-*- B2W9G8_PYRTR)
TCONS_00000269	103	1-309(+)	gi|66841327|dbj|BAD99222.1|	mutator transposase-like polypeptide [Petunia x hybrida]	0.88	_	_	_	_	_	_	_	_	_	Serine/threonine-protein phosphatase 7 long form homolog (AHRD V1 **-- PPP7L_ARATH); contains Interpro domain(s) IPR019557 Aminotransferase-like, plant mobile domain
TCONS_00000270	285	1-855(+)	gi|147856157|emb|CAN80287.1|	hypothetical protein VITISV_031384 [Vitis vinifera]	0.53	_	_	_	_	_	_	_	_	_	Serine/threonine-protein phosphatase 7 long form homolog (AHRD V1 **-- PPP7L_ARATH); contains Interpro domain(s) IPR019557 Aminotransferase-like, plant mobile domain
TCONS_00000271	165	no ORF	_	_	_	_	_	_	_	_	_	_	_	_	Unknown Protein (AHRD V1)
TCONS_00000272	237	no ORF	_	_	_	_	_	_	_	_	_	_	_	_	Unknown Protein (AHRD V1)
TCONS_00000273	228	1-684(+)	_	_	_	_	_	_	_	_	_	_	_	_	Unknown Protein (AHRD V1)
TCONS_00000274	108	1-324(+)	_	_	_	_	_	_	_	_	_	_	_	_	Unknown Protein (AHRD V1)
TCONS_00000275	632	no ORF	gi|255589402|ref|XP_002534950.1|	conserved hypothetical protein [Ricinus communis]	0.82	_	_	_	_	_	_	_	_	_	Unknown Protein (AHRD V1)
TCONS_00000276	315	1-945(+)	_	_	_	_	_	_	_	_	_	_	_	_	Unknown Protein (AHRD V1)
TCONS_00000277	513	no ORF	_	_	_	_	_	_	_	_	_	_	_	_	Unknown Protein (AHRD V1)
TCONS_00000278	149	1-447(+)	gi|297734513|emb|CBI15760.3|	unnamed protein product [Vitis vinifera]	0.82	GO:0005744;GO:0030150	29760.GSVIVG00018044001	SubName: Full=Chromosome chr17 scaffold_16, whole genome shotgun sequence;	0.8165	_	KOG3442	_	_	_	Mitochondrial import inner membrane translocase subunit TIM16 (AHRD V1 ***- B6UGA4_MAIZE); contains Interpro domain(s) IPR005341 Protein Transporter, Pam16
TCONS_00000279	309	1-927(+)	gi|300774693|ref|ZP_07084556.1|	conserved hypothetical protein [Chryseobacterium gleum ATCC 35910]	0.9	GO:0016020;GO:0006810;GO:0007165;GO:0004872;GO:0005215	_	_	_	_	_	_	_	_	Unknown Protein (AHRD V1)
TCONS_00000280	131	605-1000(+)	gi|147794669|emb|CAN78026.1|	hypothetical protein VITISV_032464 [Vitis vinifera]	0.61	GO:0015074;GO:0008270;GO:0003676	_	_	_	_	_	_	_	_	Gag polyprotein (AHRD V1 *-*- GAG_FIVPE); contains Interpro domain(s) IPR001878 Zinc finger, CCHC-type
TCONS_00000281	640	1-1920(+)	gi|147815950|emb|CAN61658.1|	hypothetical protein VITISV_040310 [Vitis vinifera]	0.94	GO:0015074;GO:0008270;GO:0003676	3702.AT5G55875.1-P	transposable element gene; copia-like retrotransposon family, has a 5.4e-191 P-value blast m [...]	0.8072	_	KOG__17	_	_	_	Transposon Ty1-A Gag-Pol polyprotein (AHRD V1 ***- YA11B_YEAST); contains Interpro domain(s) IPR013103 Reverse transcriptase, RNA-dependent DNA polymerase
TCONS_00000282	198	no ORF	_	_	_	_	_	_	_	_	_	_	_	_	Unknown Protein (AHRD V1)
TCONS_00000283	150	no ORF	_	_	_	_	_	_	_	_	_	_	_	_	Unknown Protein (AHRD V1)
TCONS_00000284	510	no ORF	_	_	_	_	_	_	_	_	_	_	_	_	Unknown Protein (AHRD V1)
TCONS_00000285	575	no ORF	gi|350539946|ref|NP_001233821.1|	TCP transcription factor 19 [Solanum lycopersicum]	0.83	_	_	_	_	_	_	_	_	_	TCP family transcription factor (AHRD V1 *-** A6MCZ2_9ORYZ); contains Interpro domain(s) IPR005333 Transcription factor, TCP
TCONS_00000286	774	no ORF	gi|77461842|ref|YP_351349.1|	phosphoribosylaminoimidazole carboxylase ATPase subunit [Pseudomonas fluorescens Pf0-1]	1	GO:0046872;GO:0005524;GO:0009320;GO:0006144;GO:0006189;GO:0004638	_	_	_	_	_	_	K01589	purK	Phosphoribosylaminoimidazole carboxylase ATPase subunit (AHRD V1 ***- Q3K4E6_PSEPF); contains Interpro domain(s) IPR003135 ATP-grasp fold, ATP-dependent carboxylate-amine ligase-type
TCONS_00000287	397	1-1191(+)	_	_	_	_	_	_	_	_	_	_	_	_	Unknown Protein (AHRD V1)
TCONS_00000288	402	no ORF	gi|77461837|ref|YP_351344.1|	general substrate transporter [Pseudomonas fluorescens Pf0-1]	1	GO:0055085;GO:0016021	_	_	_	_	_	_	_	_	Major facilitator superfamily transporter (AHRD V1 ***- D8MMZ0_9ENTR); contains Interpro domain(s) IPR016196 Major facilitator superfamily, general substrate transporter
TCONS_00000289	306	1-918(+)	gi|113869219|ref|YP_727708.1|	UDP-3-O-[3-hydroxymyristoyl]	0.98	GO:0006807;GO:0008759;GO:0009245	381666.H16_A3266	UDP-3-O-[3-hydroxymyristoyl] N-acetylglucosamine deacetylase; Involved in the biosynthesis o [...]	0.977	COG0774	_	_	K02535	lpxC	UDP-3-O- (AHRD V1 ***- C6BEH6_RALP1); contains Interpro domain(s) IPR004463 UDP-3-O-acyl N-acetylglucosamine deacetylase
TCONS_00000290	354	1-1065(+)	gi|94312049|ref|YP_585259.1|	preprotein translocase subunit SecA [Cupriavidus metallidurans CH34]	0.99	GO:0006605;GO:0065002;GO:0046872;GO:0005524;GO:0017038;GO:0005886;GO:0005737	_	_	_	_	_	_	K03070	secA	Protein translocase subunit secA (AHRD V1 ***- C6BEH3_RALP1); contains Interpro domain(s) IPR011115 SecA DEAD-like
TCONS_00000291	119	719-1075(-)	gi|147867287|emb|CAN81192.1|	hypothetical protein VITISV_022847 [Vitis vinifera]	0.59	_	_	_	_	_	_	_	_	_	Os08g0100600 protein (Fragment) (AHRD V1 *-*- Q0J8P7_ORYSJ); contains Interpro domain(s) IPR008507 Protein of unknown function DUF789
TCONS_00000292	376	1-1128(+)	gi|359480106|ref|XP_003632400.1|	PREDICTED: uncharacterized protein LOC100854991 [Vitis vinifera]	0.8	_	_	_	_	_	_	_	_	_	ATP binding protein (AHRD V1 ***- B6TPV9_MAIZE)
TCONS_00000293	228	no ORF	_	_	_	_	_	_	_	_	_	_	_	_	Unknown Protein (AHRD V1)
TCONS_00000294	195	1-588(+)	gi|297802560|ref|XP_002869164.1|	hypothetical protein ARALYDRAFT_328320 [Arabidopsis lyrata subsp. lyrata]	0.97	GO:0005774;GO:0015238;GO:0009624;GO:0015297;GO:0005886;GO:0006855	_	_	_	_	_	_	K03327	TC.MATE, SLC47A, norM, mdtK, dinF	Multidrug and toxin extrusion protein 2 (AHRD V1 **-- S47A2_MOUSE); contains Interpro domain(s) IPR015521 MATE family transporter related protein
TCONS_00000295	250	1-750(+)	gi|147857559|emb|CAN78664.1|	hypothetical protein VITISV_019818 [Vitis vinifera]	0.51	_	_	_	_	_	_	_	_	_	Transposase (Fragment) (AHRD V1 *-*- A8BTK4_VITVI); contains Interpro domain(s) IPR006564 Zinc finger, PMZ-type
TCONS_00000296	110	1-330(-)	_	_	_	_	_	_	_	_	_	_	_	_	Unknown Protein (AHRD V1)
TCONS_00000297	817	1-2451(+)	_	_	_	_	_	_	_	_	_	_	_	_	Unknown Protein (AHRD V1)
TCONS_00000298	335	1-1005(+)	gi|83767317|dbj|BAE57456.1|	unnamed protein product [Aspergillus oryzae RIB40]	0.65	_	_	_	_	_	_	_	_	_	Isoflavone reductase family protein (AHRD V1 ***- B0YDY6_ASPFC); contains Interpro domain(s) IPR016040 NAD(P)-binding domain
TCONS_00000299	334	1-1002(+)	gi|1621643|gb|AAB17279.1|	1-aminocyclopropane-1-carboxylate synthase [Solanum lycopersicum]	1	GO:0042218;GO:0016847;GO:0030170;GO:0006519	_	_	_	_	_	_	K01762	ACS	1-aminocyclopropane-1-carboxylate synthase (AHRD V1 ***- Q96580_SOLLC); contains Interpro domain(s) IPR004839 Aminotransferase, class I and II
TCONS_00000300	74	1-222(+)	gi|357156545|ref|XP_003577493.1|	PREDICTED: uncharacterized protein LOC100823815 [Brachypodium distachyon]	0.83	GO:0005634;GO:0000394;GO:0009616;GO:0010050;GO:0009086	_	_	_	_	_	_	_	_	AT4G08310 protein (Fragment) (AHRD V1 ***- B9DFL6_ARATH)
TCONS_00000301	133	1-399(+)	_	_	_	_	_	_	_	_	_	_	_	_	Unknown Protein (AHRD V1)
TCONS_00000302	250	1-750(+)	gi|113205399|gb|AAU90302.2|	Ulp1 protease family, C-terminal catalytic domain containing protein [Solanum demissum]	0.8	GO:0006508;GO:0008234	_	_	_	_	_	_	_	_	Ulp1 protease family C-terminal catalytic domain containing protein (AHRD V1 *-*- Q60D46_SOLDE)
TCONS_00000303	147	1-441(+)	_	_	_	_	_	_	_	_	_	_	_	_	Unknown Protein (AHRD V1)
TCONS_00000304	256	1-768(+)	gi|317451426|emb|CBV37053.1|	GDSL lipase-like chlorogenate-dependent caffeoyltransferase precursor [Solanum lycopersicum]	0.78	GO:0016787;GO:0016023	_	_	_	_	_	_	_	_	GDSL esterase/lipase At5g03980 (AHRD V1 **** GDL74_ARATH); contains Interpro domain(s) IPR001087 Lipase, GDSL
TCONS_00000305	350	1-1050(+)	gi|398393042|ref|XP_003849980.1|	hypothetical protein MYCGRDRAFT_110399 [Zymoseptoria tritici IPO323]	0.59	_	_	_	_	_	_	_	_	_	Predicted CDS Pa_2_8820 (AHRD V1 *-*- B2B6U4_PODAN)
TCONS_00000306	849	no ORF	gi|103486175|ref|YP_615736.1|	AMP-dependent synthetase and ligase [Sphingopyxis alaskensis RB2256]	0.91	GO:0008152;GO:0016874	_	_	_	_	_	_	K01897	ACSL, fadD	Oligoendopeptidase F homolog (AHRD V1 ***- Q2W3E3_MAGSA)
TCONS_00000307	148	1-447(+)	_	_	_	_	_	_	_	_	_	_	_	_	Unknown Protein (AHRD V1)
TCONS_00000308	212	72-707(+)	gi|225426371|ref|XP_002269437.1|	PREDICTED: protein LURP-one-related 4 [Vitis vinifera]	0.71	_	_	_	_	_	_	_	K03239	EIF2B1	GTP binding protein (AHRD V1 **-- B6TE93_MAIZE); contains Interpro domain(s) IPR007612 Protein of unknown function DUF567
TCONS_00000309	997	1-2991(+)	gi|115381108|gb|ABI96218.1|	truncated NBS-LRR resistance protein-like protein [Solanum lycopersicum]	1	GO:0043531;GO:0006952	_	_	_	_	_	_	_	_	Cc-nbs-lrr, resistance protein
TCONS_00000310	402	1-1209(+)	gi|94498357|ref|ZP_01304916.1|	chromosome partitioning protein [Sphingomonas sp. SKA58]	0.88	GO:0003677;GO:0005524;GO:0055114;GO:0016491	_	_	_	_	_	_	K03497	parB, spo0J	Nucleoid occlusion protein (AHRD V1 *--- NOC_BACLD); contains Interpro domain(s) IPR004437 ParB-like partition protein
TCONS_00000311	157	1-471(+)	gi|94498355|ref|ZP_01304914.1|	possible replication protein A [Sphingomonas sp. SKA58]	0.66	_	_	_	_	_	_	_	_	_	Possible replication protein A (AHRD V1 ***- Q1N8B2_9SPHN)
TCONS_00000312	723	no ORF	_	_	_	_	_	_	_	_	_	_	_	_	Unknown Protein (AHRD V1)
TCONS_00000313	810	no ORF	gi|383189860|ref|YP_005199988.1|	D-xylulose kinase [Rahnella aquatilis CIP 78.65 = ATCC 33071]	0.99	GO:0004856;GO:0016310;GO:0005997	_	_	_	_	_	_	_	_	D-xylulose kinase (AHRD V1 **-- D8I0Q8_AMYMU); contains Interpro domain(s) IPR000577 Carbohydrate kinase, FGGY
TCONS_00000314	199	1-597(-)	_	_	_	_	_	_	_	_	_	_	_	_	Endopolygalacturonase (Fragment) (AHRD V1 ***- B5UA15_9PEZI); contains Interpro domain(s) IPR000743 Glycoside hydrolase, family 28
TCONS_00000315	228	1-687(+)	gi|398412278|ref|XP_003857465.1|	hypothetical protein MYCGRDRAFT_32716 [Zymoseptoria tritici IPO323]	0.82	_	_	_	_	_	_	_	_	_	Essential cytoplasmic protein Ctr86 (AHRD V1 *--- C5JLT4_AJEDS)
TCONS_00000316	500	1-1500(+)	gi|113205445|gb|AAW28576.2|	Gag-pol polyprotein, putative [Solanum demissum]	0.75	GO:0005488	_	_	_	_	_	_	_	_	Mutator-like transposase (AHRD V1 *--- Q94HK4_ORYSA); contains Interpro domain(s) IPR004332 Transposase, MuDR, plant
TCONS_00000317	130	1-393(+)	gi|118488133|gb|ABK95886.1|	unknown [Populus trichocarpa]	0.89	GO:0005667;GO:0006355;GO:0043565;GO:0045449;GO:0003700	_	_	_	_	_	_	_	_	BZIP transcription factor family protein expressed (AHRD V1 *--- Q2R8T2_ORYSJ)
TCONS_00000318	75	1-228(+)	gi|118488133|gb|ABK95886.1|	unknown [Populus trichocarpa]	0.89	GO:0005667;GO:0006355;GO:0043565;GO:0045449;GO:0003700	_	_	_	_	_	_	_	_	BZIP transcription factor family protein expressed (AHRD V1 *--- Q2R8T2_ORYSJ)
TCONS_00000319	201	no ORF	gi|218186171|gb|EEC68598.1|	hypothetical protein OsI_36954 [Oryza sativa Indica Group]	0.75	_	_	_	_	_	_	_	_	_	Unknown Protein (AHRD V1)
TCONS_00000320	212	1-639(+)	_	_	_	_	_	_	_	_	_	_	_	_	Unknown Protein (AHRD V1)
TCONS_00000321	81	2277-2522(+)	gi|407928449|gb|EKG21305.1|	Zinc finger C2H2-type protein [Macrophomina phaseolina MS6]	0.74	GO:0005622;GO:0008270	_	_	_	_	_	_	_	_	C2H2 finger domain-containing protein (AHRD V1 ***- C5JWJ2_AJEDS); contains Interpro domain(s) IPR007087 Zinc finger, C2H2-type
TCONS_00000322	164	1-492(+)	gi|255547830|ref|XP_002514972.1|	Signal recognition particle subunit srp72, putative [Ricinus communis]	0.55	_	_	_	_	_	_	_	K03108	SRP72	Unknown Protein (AHRD V1); contains Interpro domain(s) IPR013699 Signal recognition particle, SRP72 subunit, RNA-binding
TCONS_00000323	371	1-1116(+)	_	_	_	_	_	_	_	_	_	_	_	_	Unknown Protein (AHRD V1)
TCONS_00000324	657	no ORF	gi|385653398|ref|ZP_10047951.1|	amino acid permease [Leucobacter chromiiresistens JG 31]	0.83	_	_	_	_	_	_	_	_	_	Unknown Protein (AHRD V1)
TCONS_00000325	104	1-312(+)	_	_	_	_	_	_	_	_	_	_	_	_	Unknown Protein (AHRD V1)
TCONS_00000326	69	1-210(+)	_	_	_	_	_	_	_	_	_	_	_	_	Unknown Protein (AHRD V1)
TCONS_00000327	405	1-1218(+)	gi|378963556|emb|CCF98671.1|	putative hemagglutinin-related autotransporter protein [Ralstonia solanacearum K60-1]	0.72	GO:0016020;GO:0005488	_	_	_	_	_	_	_	_	Hemagglutinin-related autotransporter protein (AHRD V1 **-- B5SEL8_RALSO); contains Interpro domain(s) IPR008009 Putative Ig
TCONS_00000328	331	1-996(+)	gi|83745993|ref|ZP_00943049.1|	Hypothetical Protein RRSL_04357 [Ralstonia solanacearum UW551]	0.74	GO:0016020;GO:0005488	_	_	_	_	_	_	_	_	Outer membrane autotransporter barrel domain protein (AHRD V1 *-*- B2U759_RALPJ); contains Interpro domain(s) IPR005546 Autotransporter beta-domain
TCONS_00000329	273	1-822(+)	gi|303317952|ref|XP_003068978.1|	basic proline-rich protein, putative [Coccidioides posadasii C735 delta SOWgp]	0.49	_	_	_	_	_	_	_	_	_	Unknown Protein (AHRD V1)
TCONS_00000330	258	no ORF	_	_	_	_	_	_	_	_	_	_	_	_	Unknown Protein (AHRD V1)
TCONS_00000331	313	1-942(+)	gi|103487506|ref|YP_617067.1|	membrane-bound proton-translocating pyrophosphatase [Sphingopyxis alaskensis V-type H(+)-translocating pyrophosphatase [Sphingopyxis a	0.92	GO:0006119;GO:0000287;GO:0005887;GO:0004427;GO:0015992;GO:0009678	_	_	_	_	_	_	K01507	E3.6.1.1, ppa	V-type H(+)-translocating pyrophosphatase (AHRD V1 ***- Q1GRI8_SPHAL); contains Interpro domain(s) IPR004131 Inorganic H+ pyrophosphatase
TCONS_00000332	207	no ORF	gi|296283743|ref|ZP_06861741.1|	hypothetical protein CbatJ_08979 [Citromicrobium bathyomarinum JL354]	0.87	_	_	_	_	_	_	_	K03832	tonB	Unknown Protein (AHRD V1)
TCONS_00000333	242	1-726(+)	gi|18398302|ref|NP_564389.1|	uncharacterized protein [Arabidopsis thaliana]	1	GO:0005634;GO:0030154;GO:0009965;GO:0009570;GO:0010155;GO:0046777	_	_	_	_	_	_	_	_	At1g32160/F3C3_6 (AHRD V1 ***- Q9FVR1_ARATH); contains Interpro domain(s) IPR008479 Protein of unknown function DUF760
TCONS_00000334	200	1-603(+)	_	_	_	_	_	_	_	_	_	_	_	_	Unknown Protein (AHRD V1)
TCONS_00000335	87	1-261(+)	gi|57013929|ref|YP_173402.1|	hypothetical protein NitaMp056 [Nicotiana tabacum]	1	GO:0006120;GO:0006744;GO:0016021;GO:0005739;GO:0015992;GO:0006814;GO:0008137	_	_	_	_	_	_	K03878	ND1	NADH-ubiquinone oxidoreductase chain 1 (AHRD V1 ***- Q5MA12_TOBAC); contains Interpro domain(s) IPR001694 NADH:ubiquinone oxidoreductase, subunit 1
TCONS_00000336	432	no ORF	gi|300777611|ref|ZP_07087469.1|	L-fucose:H+ symporter permease [Chryseobacterium gleum ATCC 35910]	0.98	GO:0055085;GO:0015756;GO:0016021;GO:0015150	_	_	_	_	_	_	K02429	fucP	L-fucose H+ symporter permease (AHRD V1 ***- D7W1Q0_9FLAO); contains Interpro domain(s) IPR016196 Major facilitator superfamily, general substrate transporter
TCONS_00000337	283	1-849(+)	gi|399023666|ref|ZP_10725721.1|	sugar phosphate isomerase/epimerase [Chryseobacterium sp. CF314]	0.9	GO:0016853;GO:0004519	_	_	_	_	_	_	_	_	Xylose isomerase domain protein TIM barrel (AHRD V1 ***- A5FCK9_FLAJ1); contains Interpro domain(s) IPR012307 Xylose isomerase-type TIM barrel
TCONS_00000338	714	no ORF	_	_	_	_	_	_	_	_	_	_	_	_	Unknown Protein (AHRD V1)
TCONS_00000339	597	no ORF	_	_	_	_	_	_	_	_	_	_	_	_	Unknown Protein (AHRD V1)
TCONS_00000340	67	1-201(+)	_	_	_	_	_	_	_	_	_	_	_	_	Unknown Protein (AHRD V1)
TCONS_00000341	861	no ORF	gi|194289059|ref|YP_002004966.1|	bacteriophage p2 gpp capsid protein; terminase, atpase subunit [Cupriavidus taiwanensis LMG bacteriophage P2 GPP capsid protein; T@ H	0.97	GO:0019069;GO:0003677;GO:0005524;GO:0016787	_	_	_	_	_	_	_	_	Terminase ATPase subunit (AHRD V1 ***- B5F2Y1_SALA4); contains Interpro domain(s) IPR004921 Terminase-like
TCONS_00000342	313	1-942(+)	gi|73538423|ref|YP_298790.1|	CoA-binding protein [Ralstonia eutropha JMP134]	0.86	GO:0046872;GO:0005524;GO:0048037;GO:0016874	_	_	_	_	_	_	_	_	CoA-binding domain protein (AHRD V1 *-*- C5D1E0_VARPS)
TCONS_00000343	822	no ORF	gi|73538422|ref|YP_298789.1|	regulatory protein IclR [Ralstonia eutropha JMP134]	0.76	GO:0006351	_	_	_	_	_	_	_	_	Intracellular protease PfpI family (AHRD V1 *--- D2M9T3_RHOPA); contains Interpro domain(s) IPR002818 ThiJ/PfpI
TCONS_00000344	204	no ORF	gi|400639|sp|P15688.2|NU2M_BETVU	RecName: Full=NADH-ubiquinone oxidoreductase chain 2; AltName: Full=NADH dehydrogenase subunit 2 NADH:ubiquinone reductase subunit 2 [Beta vu@ H	0.73	GO:0022900;GO:0044425;GO:0005739;GO:0016491	_	_	_	_	_	_	_	_	NADH-ubiquinone oxidoreductase chain 2 (AHRD V1 ***- NU2M_BETVU)
TCONS_00000345	645	no ORF	gi|57013955|ref|YP_173427.1|	hypothetical protein NitaMp087 [Nicotiana tabacum]	1	GO:0016020;GO:0006744;GO:0006120;GO:0005739;GO:0008137;GO:0006814;GO:0015992;GO:0009507	3702.AT2G07689.1-P	NADH-ubiquinone oxidoreductase, putative; NADH-ubiquinone oxidoreductase, putative; FUNCTION [...]	0.9764	COG1007	KOG4668	_	K03879	ND2	NADH-quinone oxidoreductase subunit N (AHRD V1 ***- B1LUM3_METRJ); contains Interpro domain(s) IPR001750 NADH:ubiquinone/plastoquinone oxidoreductase
TCONS_00000346	153	no ORF	gi|147841236|emb|CAN64512.1|	hypothetical protein VITISV_004351 [Vitis vinifera]	0.98	GO:0006744;GO:0006120;GO:0005743;GO:0016021;GO:0070469;GO:0008137;GO:0006814;GO:0015992	_	_	_	_	_	_	_	_	NADH-ubiquinone oxidoreductase chain 2 (AHRD V1 ***- NU2M_BETVU)
TCONS_00000347	57	3-176(+)	_	_	_	_	_	_	_	_	_	_	_	_	Uncharacterized mitochondrial protein AtMg01330 (AHRD V1 ***- M1330_ARATH)
TCONS_00000348	864	no ORF	gi|383643470|ref|ZP_09955876.1|	methylthioadenosine phosphorylase [Sphingomonas elodea ATCC 31461]	0.79	GO:0016763;GO:0009116;GO:1901566;GO:0044271;GO:0043094	_	_	_	_	_	_	K00772	E2.4.2.28, mtaP	Methylthioadenosine phosphorylase (AHRD V1 ***- B9NPM0_9RHOB); contains Interpro domain(s) IPR010044 Methylthioadenosine phosphorylase
TCONS_00000349	50	3-152(+)	gi|5917787|gb|AAD56040.1|AF183933_1	aminoalcoholphosphotransferase [Brassica rapa subsp. pekinensis]	0.92	GO:0016020;GO:0030572;GO:0008654;GO:0046686;GO:0005794	_	_	_	_	_	_	K00993	EPT1	Unknown Protein (AHRD V1)
TCONS_00000350	172	143-658(+)	gi|225460050|ref|XP_002273786.1|	PREDICTED: phosphatidylinositol N-acetylglucosaminyltransferase subunit P [Vitis vinifera]	0.86	GO:0017176	29760.GSVIVG00032065001	SubName: Full=Chromosome chr18 scaffold_61, whole genome shotgun sequence;	0.8843	_	KOG2257	_	K03861	PIGP, GPI19, DSCR5	Phosphatidylinositol N-acetylglucosaminyltransferase subunit P (AHRD V1 ***- B6TUG3_MAIZE); contains Interpro domain(s) IPR013717 PIG-P
TCONS_00000351	169	1-507(+)	gi|225460050|ref|XP_002273786.1|	PREDICTED: phosphatidylinositol N-acetylglucosaminyltransferase subunit P [Vitis vinifera]	0.87	GO:0017176	29760.GSVIVG00032065001	SubName: Full=Chromosome chr18 scaffold_61, whole genome shotgun sequence;	0.8843	_	KOG2257	_	K03861	PIGP, GPI19, DSCR5	Phosphatidylinositol N-acetylglucosaminyltransferase subunit P (AHRD V1 ***- B6TUG3_MAIZE); contains Interpro domain(s) IPR013717 PIG-P
TCONS_00000352	154	1-462(+)	gi|225423839|ref|XP_002278396.1|	PREDICTED: nudix hydrolase 1 [Vitis vinifera]	0.85	GO:0006281;GO:0019177;GO:0005829;GO:0008413	29760.GSVIVG00030263001	SubName: Full=Chromosome chr1 scaffold_5, whole genome shotgun sequence;	0.8507	COG1051	_	_	_	_	Nudix hydrolase 1 (AHRD V1 ***- A6ANR4_VIBHA); contains Interpro domain(s) IPR000086 NUDIX hydrolase domain
TCONS_00000353	846	no ORF	gi|94312008|ref|YP_585218.1|	outer membrane receptor, TonB-dependent [Cupriavidus metallidurans CH34]	0.94	GO:0009055;GO:0009279;GO:0007165;GO:0005506;GO:0004872;GO:0006118;GO:0044718;GO:0022900;GO:0006826;GO:0015343;GO:0005886	_	_	_	_	_	_	K02014	ABC.FEV.OM	Unknown Protein (AHRD V1)
TCONS_00000354	639	no ORF	gi|94312007|ref|YP_585217.1|	extra-cytoplasmic solute receptor protein [Cupriavidus metallidurans CH34]	0.97	GO:0030288	_	_	_	_	_	_	_	_	Unknown Protein (AHRD V1)
TCONS_00000355	382	1-1146(+)	_	_	_	_	_	_	_	_	_	_	_	_	Unknown Protein (AHRD V1)
TCONS_00000356	789	no ORF	gi|116694036|ref|YP_728247.1|	ABC transporter permease [Ralstonia eutropha H16]	0.96	GO:0006810;GO:0016021;GO:0005886;GO:0005215	_	_	_	_	_	_	K01997	livH	Urea ABC transporter permease protein UrtB (AHRD V1 ***- D5NHV3_9BURK); contains Interpro domain(s) IPR017779 ABC transporter, urea, permease protein, UrtB
TCONS_00000357	385	1-1158(+)	gi|110640026|ref|YP_680236.1|	WD repeat-containing protein [Cytophaga hutchinsonii ATCC 33406]	0.66	_	_	_	_	_	_	_	_	_	Peptidase C14 caspase catalytic subunit p20 (AHRD V1 ***- A0LDB9_MAGSM); contains Interpro domain(s) IPR011600 Peptidase C14, caspase catalytic
TCONS_00000358	510	1-1530(+)	gi|315937171|gb|ADU56211.1|	gag-pol polyprotein [Solanum lycopersicum]	0.93	GO:0015074;GO:0003964;GO:0005634;GO:0003723;GO:0008270;GO:0006278	_	_	_	_	_	_	_	_	Pol polyprotein (AHRD V1 *-*- POL_MLVFP); contains Interpro domain(s) IPR001584 Integrase, catalytic core
TCONS_00000359	750	no ORF	gi|94312041|ref|YP_585251.1|	type IV pilus prepilin leader peptidase 1 [Cupriavidus metallidurans CH34]	0.91	GO:0006508;GO:0008168;GO:0016021;GO:0032259;GO:0004190	_	_	_	_	_	_	K02654	pilD, pppA	Type IV prepilin leader peptidase (AHRD V1 ***- B9CJS1_9BURK); contains Interpro domain(s) IPR010627 Peptidase A24A, N-terminal
TCONS_00000360	513	1-1539(+)	gi|94312043|ref|YP_585253.1|	hypothetical protein Rmet_3112 [Cupriavidus metallidurans CH34]	0.98	GO:0000917;GO:0005737;GO:0007049;GO:0043093	266264.Rmet_3112	hypothetical protein	0.9802	COG4582	_	_	_	_	Dephospho-CoA kinase (AHRD V1 *-*- Q1LIP3_RALME); contains Interpro domain(s) IPR009777 Protein of unknown function DUF1342
TCONS_00000361	338	1-1014(+)	gi|404302414|gb|EJZ56376.1|	zinc-binding alcohol dehydrogenase [Pseudomonas fluorescens R124]	0.99	GO:0000166;GO:0008270;GO:0055114;GO:0016491	205922.Pfl01_0666	zinc-containing alcohol dehydrogenase superfamily protein	0.9644	COG0604	_	_	_	_	Zinc-binding alcohol dehydrogenase (AHRD V1 ***- D7I5W1_PSESS); contains Interpro domain(s) IPR014182 Alcohol dehydrogenase, zinc-binding type 1
TCONS_00000362	318	2-955(+)	gi|225442747|ref|XP_002284968.1|	PREDICTED: gibberellin 20 oxidase 3 [Vitis vinifera]	0.63	GO:0016491	_	_	_	_	_	_	_	_	2-oxoglutarate-dependent dioxygenase (AHRD V1 **** B9GL08_POPTR); contains Interpro domain(s) IPR005123 Oxoglutarate and iron-dependent oxygenase
TCONS_00000363	616	1-1848(+)	gi|66841327|dbj|BAD99222.1|	mutator transposase-like polypeptide [Petunia x hybrida]	0.6	_	_	_	_	_	_	_	_	_	Serine/threonine-protein phosphatase 7 long form homolog (AHRD V1 **-- PPP7L_ARATH); contains Interpro domain(s) IPR019557 Aminotransferase-like, plant mobile domain
TCONS_00000364	112	83-418(+)	_	_	_	_	_	_	_	_	_	_	_	_	Proteinase inhibitor II (AHRD V1 ***- Q3S483_SOLTU); contains Interpro domain(s) IPR003465 Proteinase inhibitor I20, Pin2
TCONS_00000365	168	no ORF	_	_	_	_	_	_	_	_	_	_	_	_	Unknown Protein (AHRD V1)
TCONS_00000366	522	1-1566(+)	gi|348659077|gb|AEP82776.1|	terpene synthase [Solanum lycopersicum]	0.98	GO:0000287;GO:0008152;GO:0010333	_	_	_	_	_	_	_	_	Cellulose synthase-like protein E1 (AHRD V1 *-*- CSLE1_ARATH); contains Interpro domain(s) IPR005630 Terpene synthase, metal-binding domain
TCONS_00000367	297	1-891(+)	gi|357519553|ref|XP_003630065.1|	Ethylene insensitive-like protein [Medicago truncatula]	0.72	GO:0005667;GO:0080167;GO:0006355;GO:0045449;GO:0003700	_	_	_	_	_	_	_	_	Ethylene insensitive 3 class transcription factor (AHRD V1 **** D5L144_MALDO); contains Interpro domain(s) IPR006957 Ethylene insensitive 3
TCONS_00000368	187	no ORF	_	_	_	_	_	_	_	_	_	_	_	_	Choline dehydrogenase (AHRD V1 **-- A5L8M4_9GAMM); contains Interpro domain(s) IPR008671 Lycopene beta and epsilon cyclase
TCONS_00000369	174	1-522(+)	gi|359497396|ref|XP_003635501.1|	PREDICTED: receptor-like cytosolic serine/threonine-protein kinase RBK1-like [Vitis unnamed protein product [Vitis vinifera]	0.53	GO:0044464;GO:0050896	_	_	_	_	_	_	_	_	Pto kinase interactor-like protein (AHRD V1 *-*- Q9LXA4_ARATH)
TCONS_00000370	70	393-602(+)	gi|359497396|ref|XP_003635501.1|	PREDICTED: receptor-like cytosolic serine/threonine-protein kinase RBK1-like [Vitis unnamed protein product [Vitis vinifera]	0.65	_	_	_	_	_	_	_	_	_	Pto kinase interactor-like protein (AHRD V1 *-*- Q9LXA4_ARATH)
TCONS_00000371	93	1-279(+)	gi|351722079|ref|NP_001235184.1|	uncharacterized protein LOC100526863 [Glycine max]	0.73	_	_	_	_	_	_	_	_	_	Unknown Protein (AHRD V1)
TCONS_00000372	96	1-288(+)	gi|146148667|gb|ABQ02271.1|	O-methyltransferase [Vitis vinifera]	0.6	GO:0016740	_	_	_	_	_	_	_	_	O-methyltransferase (AHRD V1 ***- A5HK00_VITVI); contains Interpro domain(s) IPR001077 O-methyltransferase, family 2
TCONS_00000373	178	1-534(+)	gi|224111662|ref|XP_002332898.1|	predicted protein [Populus predicted protein [Populus trichocarpa]	0.93	_	_	_	_	_	_	_	_	_	Unknown Protein (AHRD V1)
TCONS_00000374	491	1-1473(+)	gi|378747581|gb|AFC36404.1|	ABCG1 [Petunia x hybrida]	0.81	GO:0016020;GO:0005524;GO:0006200;GO:0016887	29760.GSVIVG00006163001	SubName: Full=Chromosome undetermined scaffold_165, whole genome shotgun sequence;	0.7933	COG0842	_	_	_	_	ABC transporter G family member 11 (AHRD V1 ***- AB11G_ARATH); contains Interpro domain(s) IPR013525 ABC-2 type transporter
TCONS_00000375	73	1-219(+)	_	_	_	_	_	_	_	_	_	_	_	_	Unknown Protein (AHRD V1)
TCONS_00000376	377	1-1131(+)	_	_	_	_	_	_	_	_	_	_	_	_	Ulp1 protease family C-terminal catalytic domain containing protein (AHRD V1 *-*- Q60D46_SOLDE)
TCONS_00000377	693	no ORF	gi|124009844|ref|ZP_01694512.1|	single-stranded-DNA-specific exonuclease RecJ [Microscilla marina ATCC 23134]	0.76	GO:0004527;GO:0005488;GO:0006259	_	_	_	_	_	_	K07462	recJ	Single-stranded-DNA-specific exonuclease RecJ (AHRD V1 ***- A1ZYM3_9BACT); contains Interpro domain(s) IPR003156 Phosphoesterase, DHHA1
TCONS_00000378	339	1-1020(+)	gi|311745446|ref|ZP_07719231.1|	GH3 auxin-responsive promoter family protein [Algoriphagus sp. PR1]	0.83	_	_	_	_	_	_	_	_	_	GH3 auxin-responsive promoter (AHRD V1 ***- C6XU83_PEDHD)
TCONS_00000379	129	1-387(+)	_	_	_	_	_	_	_	_	_	_	_	_	Unknown Protein (AHRD V1)
TCONS_00000380	128	1-384(+)	gi|224088079|ref|XP_002308316.1|	predicted protein [Populus predicted protein [Populus trichocarpa]	0.73	_	_	_	_	_	_	_	_	_	Hydrolase alpha/beta fold family protein (AHRD V1 ***- D7L528_ARALY)
TCONS_00000381	307	1-924(+)	_	_	_	_	_	_	_	_	_	_	_	_	Unknown Protein (AHRD V1); contains Interpro domain(s) IPR017451 F-box associated type 1
TCONS_00000382	133	1-399(+)	gi|224115590|ref|XP_002332094.1|	predicted protein [Populus predicted protein [Populus trichocarpa]	0.62	_	_	_	_	_	_	_	_	_	Nucleic acid binding protein (AHRD V1 **-- B6TJ76_MAIZE)
TCONS_00000383	159	1-477(+)	gi|113205399|gb|AAU90302.2|	Ulp1 protease family, C-terminal catalytic domain containing protein [Solanum demissum]	0.58	_	_	_	_	_	_	_	_	_	Ulp1 protease family C-terminal catalytic domain containing protein (AHRD V1 *-*- Q60D46_SOLDE); contains Interpro domain(s) IPR003653 Peptidase C48, SUMO/Sentrin/Ubl1
TCONS_00000384	204	1-615(+)	gi|14280354|gb|AAK57535.1|	branched-chain amino acid aminotransferase [Capsicum annuum]	0.89	GO:0052654;GO:0009750;GO:0052655;GO:0009744;GO:0009407;GO:0052656;GO:0009081;GO:0005739;GO:0009507	_	_	_	_	_	_	K00826	E2.6.1.42, ilvE	Branched-chain-amino-acid aminotransferase (AHRD V1 ***- Q94CF8_CAPAN); contains Interpro domain(s) IPR005786 Branched-chain amino acid aminotransferase II
TCONS_00000385	234	1-702(+)	_	_	_	_	_	_	_	_	_	_	_	_	Unknown Protein (AHRD V1)
TCONS_00000386	145	1-435(+)	_	_	_	_	_	_	_	_	_	_	_	_	Unknown Protein (AHRD V1)
TCONS_00000387	92	1-276(+)	gi|356527955|ref|XP_003532571.1|	PREDICTED: uncharacterized protein LOC100815489 [Glycine max]	1	GO:0046872	3694.gw1.IV.2110.1	hypothetical protein	0.9474	_	KOG1818	_	_	_	FYVE zinc finger containing protein (AHRD V1 **-- Q6ASX1_ORYSJ)
TCONS_00000388	84	1-252(+)	gi|356527955|ref|XP_003532571.1|	PREDICTED: uncharacterized protein LOC100815489 [Glycine max]	1	GO:0046872	3694.gw1.IV.2110.1	hypothetical protein	0.9474	_	KOG1818	_	_	_	FYVE zinc finger containing protein (AHRD V1 **-- Q6ASX1_ORYSJ)
TCONS_00000390	219	no ORF	gi|357482201|ref|XP_003611386.1|	Histone-lysine N-methyltransferase, H3 lysine-9 specific SUVH6 [Medicago Histone-lysine N-methyltransferase, H3 lysine-9 speci@ H	0.63	GO:0044763;GO:0000166;GO:0044238;GO:0016740;GO:0043414	_	_	_	_	_	_	_	_	Histone-lysine N-methyltransferase, H3 lysine-9 specific SUVH6 (AHRD V1 ***- SUVH6_ARATH)
TCONS_00000391	180	1-540(+)	_	_	_	_	_	_	_	_	_	_	_	_	Unknown Protein (AHRD V1)
TCONS_00000392	536	233-1843(+)	gi|147856157|emb|CAN80287.1|	hypothetical protein VITISV_031384 [Vitis vinifera]	0.58	_	_	_	_	_	_	_	_	_	Mutator-like transposase (AHRD V1 ***- Q9FW81_ORYSJ); contains Interpro domain(s) IPR018289 MULE transposase, conserved domain
TCONS_00000393	105	1-315(+)	_	_	_	_	_	_	_	_	_	_	_	_	Serine/threonine-protein phosphatase 7 long form homolog (AHRD V1 ***- PPP7L_ARATH); contains Interpro domain(s) IPR019557 Aminotransferase-like, plant mobile domain
TCONS_00000394	266	1-798(+)	_	_	_	_	_	_	_	_	_	_	_	_	Serine/threonine-protein phosphatase 7 long form homolog (AHRD V1 **-- PPP7L_ARATH); contains Interpro domain(s) IPR019557 Aminotransferase-like, plant mobile domain
TCONS_00000395	391	1-1176(+)	gi|302030878|gb|ADK91822.1|	auxin response factor 6 [Solanum lycopersicum]	1	GO:0005634;GO:0003677;GO:0006355;GO:0009734;GO:0046983	_	_	_	_	_	_	_	_	Auxin response factor 6 (AHRD V1 ***- E0AD21_SOLLC); contains Interpro domain(s) IPR010525 Auxin response factor
TCONS_00000396	146	1-438(+)	_	_	_	_	_	_	_	_	_	_	_	_	Unknown Protein (AHRD V1)
TCONS_00000397	153	no ORF	gi|357435985|ref|XP_003588268.1|	NADH-ubiquinone oxidoreductase chain [Medicago truncatula]	0.89	GO:0006120;GO:0006744;GO:0015992;GO:0006814;GO:0008137	_	_	_	_	_	_	_	_	Unknown Protein (AHRD V1)
TCONS_00000398	63	890-1078(-)	gi|224167813|ref|XP_002339073.1|	predicted protein [Populus predicted protein [Populus trichocarpa]	0.94	GO:0005524;GO:0004674;GO:0009069;GO:0048544;GO:0006468;GO:0016023;GO:0005886	_	_	_	_	_	_	_	_	Receptor protein kinase (AHRD V1 **** Q40096_IPOTF); contains Interpro domain(s) IPR002290 Serine/threonine protein kinase
TCONS_00000399	50	1-153(+)	_	_	_	_	_	_	_	_	_	_	_	_	Unknown Protein (AHRD V1)
TCONS_00000400	304	1-912(+)	gi|255562703|ref|XP_002522357.1|	Lichenase precursor, putative [Ricinus communis]	0.71	GO:0004553;GO:0006950;GO:0005975;GO:0016023	_	_	_	_	_	_	_	_	Beta-1 3-glucanase (AHRD V1 ***- Q8S2G6_ORYSJ); contains Interpro domain(s) IPR000490 Glycoside hydrolase, family 17
TCONS_00000401	61	265-447(-)	_	_	_	_	_	_	_	_	_	_	_	_	Unknown Protein (AHRD V1); contains Interpro domain(s) IPR012287 Homeodomain-related
TCONS_00000402	717	1-2151(+)	gi|77539386|dbj|BAE46566.1|	putative auxin-regulated protein [Nicotiana glutinosa]	0.95	GO:0080123;GO:0009861;GO:0009627;GO:0009640;GO:0010193;GO:0005773;GO:0009864;GO:0009585;GO:0010119;GO:0070566;GO:0009694;GO:0031348	_	_	_	_	_	_	K14487	GH3	GH3 family protein (AHRD V1 *-*- B9GQG9_POPTR); contains Interpro domain(s) IPR004993 GH3 auxin-responsive promoter
TCONS_00000403	79	127-363(+)	_	_	_	_	_	_	_	_	_	_	_	_	Unknown Protein (AHRD V1)
TCONS_00000404	614	no ORF	_	_	_	_	_	_	_	_	_	_	_	_	Unknown Protein (AHRD V1)
TCONS_00000405	99	1-297(+)	_	_	_	_	_	_	_	_	_	_	_	_	Unknown Protein (AHRD V1)
TCONS_00000406	176	1-528(+)	gi|255573408|ref|XP_002527630.1|	transcription factor, putative [Ricinus communis]	0.91	_	_	_	_	_	_	_	_	_	Transcription factor CYCLOIDEA (Fragment) (AHRD V1 *-*- CYCLD_ANTML); contains Interpro domain(s) IPR005333 Transcription factor, TCP
TCONS_00000407	444	no ORF	gi|53792026|dbj|BAD54611.1|	RING finger-like [Oryza sativa Japonica Group]	0.76	GO:0016020;GO:0046872;GO:0016023	_	_	_	_	_	_	_	_	Ring H2 finger protein (AHRD V1 *-*- D9ZHD8_HYPPE); contains Interpro domain(s) IPR018957 Zinc finger, C3HC4 RING-type
TCONS_00000408	71	1-213(+)	_	_	_	_	_	_	_	_	_	_	_	_	Unknown Protein (AHRD V1)
TCONS_00000409	90	1-270(+)	_	_	_	_	_	_	_	_	_	_	_	_	Unknown Protein (AHRD V1)
TCONS_00000410	95	1-285(+)	gi|56694211|gb|AAW22873.1|	putative polyprotein [Solanum lycopersicum]	0.98	GO:0015074;GO:0004190;GO:0003676;GO:0003964;GO:0006508;GO:0090305;GO:0008270;GO:0006278;GO:0004519	_	_	_	_	_	_	_	_	Gag-Pol polyprotein (AHRD V1 ***- B8YLY4_MEDTR)
TCONS_00000411	330	1-990(+)	gi|225466219|ref|XP_002267209.1|	PREDICTED: flavonol sulfotransferase-like [Vitis vinifera]	0.78	GO:0008146;GO:0010033;GO:0006950	29760.GSVIVG00023448001	SubName: Full=Chromosome undetermined scaffold_30, whole genome shotgun sequence;	0.7823	_	KOG1584	_	_	_	Steroid sulfotransferase 3 (AHRD V1 **** O82410_BRANA); contains Interpro domain(s) IPR000863 Sulfotransferase
TCONS_00000412	307	1-921(+)	gi|255541932|ref|XP_002512030.1|	Flavonol 4'-sulfotransferase, putative [Ricinus communis]	0.77	GO:0008146;GO:0050896	_	_	_	_	_	_	_	_	Sulfotransferase family protein (AHRD V1 **** D7LQL2_ARALY); contains Interpro domain(s) IPR000863 Sulfotransferase
TCONS_00000413	187	1-561(+)	gi|66803560|ref|XP_635620.1|	hypothetical protein DDB_G0290641 [Dictyostelium discoideum AX4]	0.68	_	_	_	_	_	_	_	_	_	TdcA1-ORF2 protein (Fragment) (AHRD V1 *--- Q948N9_DAUCA)
TCONS_00000414	293	1-879(+)	_	_	_	_	_	_	_	_	_	_	_	_	RNase H family protein (AHRD V1 ***- Q0KIQ6_SOLDE); contains Interpro domain(s) IPR012337 Polynucleotidyl transferase, ribonuclease H fold
TCONS_00000415	384	no ORF	_	_	_	_	_	_	_	_	_	_	_	_
TCONS_00000416	189	no ORF	_	_	_	_	_	_	_	_	_	_	_	_	Unknown Protein (AHRD V1)
TCONS_00000417	51	1-156(+)	_	_	_	_	_	_	_	_	_	_	_	_	Unknown Protein (AHRD V1)
TCONS_00000418	492	no ORF	gi|242087489|ref|XP_002439577.1|	hypothetical protein SORBIDRAFT_09g014016 [Sorghum bicolor]	0.96	GO:0016020;GO:0006120;GO:0006744;GO:0005739;GO:0015992;GO:0006814;GO:0008137	4558.Sb09g014016.1	hypothetical protein	1	_	KOG4668	_	K03879	ND2	NADH dehydrogenase subunit II (Fragment) (AHRD V1 *-*- O79467_SOLTU)
TCONS_00000419	258	no ORF	gi|357436153|ref|XP_003588352.1|	NADH dehydrogenase subunit [Medicago truncatula]	0.89	GO:0006120;GO:0006744;GO:0015992;GO:0006814;GO:0008137	_	_	_	_	_	_	_	_	Unknown Protein (AHRD V1)
TCONS_00000420	186	no ORF	gi|17369208|sp|Q9MUJ0.1|PSAA_TORCL	RecName: Full=Photosystem I P700 chlorophyll a apoprotein A1; AltName: Full=PSI-A; AltName: photosystem I P700 apoprotein A1 [To@ H	0.89	GO:0000287;GO:0009055;GO:0009535;GO:0006118;GO:0018298;GO:0022900;GO:0051539;GO:0016021;GO:0016168;GO:0015979;GO:0016491;GO:0009522	_	_	_	_	_	_	K02689	psaA	Photosystem I P700 chlorophyll a apoprotein A1 (AHRD V1 ***- D3WDZ5_9ROSA); contains Interpro domain(s) IPR001280 Photosystem I psaA and psaB
TCONS_00000421	222	no ORF	_	_	_	_	_	_	_	_	_	_	_	_	Unknown Protein (AHRD V1)
TCONS_00000422	430	no ORF	_	_	_	_	_	_	_	_	_	_	_	_
TCONS_00000423	511	1-1533(+)	gi|388827897|gb|AFK79031.1|	cytochrome P450 CYP736A54 [Bupleurum chinense]	0.79	GO:0046872;GO:0016491	3694.eugene3.00070624	cytochrome P450	0.7852	COG2124	KOG_156	_	_	_	Cytochrome P450
TCONS_00000424	173	1-519(+)	gi|45935135|gb|AAS79593.1|	putative adapitin protein [Ipomoea trifida]	0.9	GO:0006886;GO:0008565;GO:0030131;GO:0005886;GO:0016192	_	_	_	_	_	_	K11824	AP2A	Adaptin N terminal region family protein expressed (AHRD V1 *-*- Q10SS6_ORYSJ); contains Interpro domain(s) IPR002553 Clathrin/coatomer adaptor, adaptin-like, N-terminal
TCONS_00000425	86	1-258(+)	gi|45935135|gb|AAS79593.1|	putative adapitin protein [Ipomoea trifida]	0.9	GO:0006886;GO:0008565;GO:0030131;GO:0005886;GO:0016192	_	_	_	_	_	_	K11824	AP2A	Adaptin N terminal region family protein expressed (AHRD V1 ***- Q10SS5_ORYSJ)
TCONS_00000426	213	no ORF	_	_	_	_	_	_	_	_	_	_	_	_	Unknown Protein (AHRD V1)
TCONS_00000427	185	1-555(+)	gi|55859472|emb|CAI05932.1|	leafy cotyledon 1-like protein [Helianthus annuus]	0.83	GO:0005634;GO:0006355;GO:0046982;GO:0043565	3694.gw1.XVI.590.1	hypothetical protein	0.8713	COG2036	KOG_869	_	_	_	Nuclear transcription factor Y subunit B-6 (AHRD V1 *-** B6UH02_MAIZE); contains Interpro domain(s) IPR003957 Transcription factor, CBFA/NFYB, DNA topoisomerase
TCONS_00000428	592	1-1776(+)	gi|193290718|gb|ACF17667.1|	putative phenylalanine ammonia-lyase [Capsicum annuum]	0.97	GO:0045548;GO:0009821;GO:0009800;GO:0006570;GO:0005737;GO:0006559	_	_	_	_	_	_	K10775	E4.3.1.24	Phenylalanine ammonia-lyase (AHRD V1 ***- B5LAW0_CAPAN); contains Interpro domain(s) IPR005922 Phenylalanine ammonia-lyase
TCONS_00000429	162	no ORF	_	_	_	_	_	_	_	_	_	_	_	_	Unknown Protein (AHRD V1)
TCONS_00000430	369	no ORF	gi|132348|sp|P05682.1|REPA_AGRRH	RecName: Full=Putative replication protein A unnamed protein product [Agrobacterium rhizogenes]	1	GO:0006260;GO:0006276	_	_	_	_	_	_	_	_	Plasmid partitioning protein RepA (AHRD V1 **-- D0DDW4_9RHOB)
TCONS_00000431	313	1-939(+)	gi|1350574|sp|P05683.2|REPB_AGRRH	RecName: Full=Putative replication protein B unnamed protein product [Agrobacterium rhizogenes]	1	GO:0003677;GO:0007059;GO:0006260	347834.RHE_PD00353	plasmid partitioning protein RepBd	0.9344	COG1475	_	_	_	_	Plasmid partitioning protein RepB (AHRD V1 **-- B8ISQ1_METNO); contains Interpro domain(s) IPR017819 Plasmid partitioning protein, RepB
TCONS_00000432	585	no ORF	gi|132360|sp|P05684.1|REPC_AGRRH	RecName: Full=Putative replication protein C unnamed protein product [Agrobacterium rhizogenes]	1	GO:0006260	_	_	_	_	_	_	_	_	Replication protein C (AHRD V1 ***- B9K4F1_AGRVS); contains Interpro domain(s) IPR005090 Replication protein C
TCONS_00000433	187	1-561(+)	gi|356525126|ref|XP_003531178.1|	PREDICTED: signal recognition particle 72 kDa protein-like [Glycine max]	0.64	_	_	_	_	_	_	_	K03108	SRP72	Unknown Protein (AHRD V1); contains Interpro domain(s) IPR013699 Signal recognition particle, SRP72 subunit, RNA-binding
TCONS_00000435	1081	1-3243(+)	gi|333915101|ref|YP_004488833.1|	phosphonate-transporting ATPase [Delftia sp. Cs1-4]	0.97	GO:0046677;GO:0015748;GO:0005524;GO:0015416;GO:0006200;GO:0016021;GO:0015716;GO:0005886	398578.Daci_3283	ABC transporter related	0.9913	COG1136	_	_	K05685	macB	Macrolide export ATP-binding/permease protein MacB (AHRD V1 *-*- C5BS18_TERTT); contains Interpro domain(s) IPR003439 ABC transporter-like
TCONS_00000436	391	1-1173(+)	gi|407929739|gb|EKG22550.1|	Fumarate reductase/succinate dehydrogenase flavoprotein [Macrophomina phaseolina MS6]	0.68	_	_	_	_	_	_	_	_	_	Glucose-methanol-choline oxidoreductase (AHRD V1 *--- C9S8I2_VERA1); contains Interpro domain(s) IPR000172 Glucose-methanol-choline oxidoreductase, N-terminal
TCONS_00000437	159	no ORF	_	_	_	_	_	_	_	_	_	_	_	_	Unknown Protein (AHRD V1)
TCONS_00000438	147	131-571(+)	_	_	_	_	_	_	_	_	_	_	_	_	Unknown Protein (AHRD V1)
TCONS_00000439	54	1-162(+)	_	_	_	_	_	_	_	_	_	_	_	_	Unknown Protein (AHRD V1)
TCONS_00000440	183	no ORF	_	_	_	_	_	_	_	_	_	_	_	_	Unknown Protein (AHRD V1)
TCONS_00000441	237	no ORF	_	_	_	_	_	_	_	_	_	_	_	_	Unknown Protein (AHRD V1)
TCONS_00000442	486	no ORF	_	_	_	_	_	_	_	_	_	_	_	_	Unknown Protein (AHRD V1)
TCONS_00000443	283	1-849(+)	gi|356550937|ref|XP_003543838.1|	PREDICTED: paired amphipathic helix protein Sin3-like 2-like [Glycine max]	0.68	_	29760.GSVIVG00020851001	SubName: Full=Chromosome chr14 scaffold_21, whole genome shotgun sequence;	0.75	COG5602	_	_	K11644	SIN3A	Paired amphipathic helix protein SIN3 (AHRD V1 *--- B3LJ52_YEAS1); contains Interpro domain(s) IPR003822 Paired amphipathic helix
TCONS_00000444	59	3-179(-)	_	_	_	_	_	_	_	_	_	_	_	_	Unknown Protein (AHRD V1)
TCONS_00000445	99	1-297(+)	gi|86212377|gb|ABC87761.1|	JAR1-like protein [Nicotiana attenuata]	0.9	GO:0080123;GO:0009861;GO:0009627;GO:0009640;GO:0010193;GO:0005773;GO:0009864;GO:0009585;GO:0010119;GO:0009507;GO:0070566;GO:0009694;GO:0031348	_	_	_	_	_	_	K14506	JAR1	Indole-3-acetic acid-amido synthetase GH3.8 (AHRD V1 ***- B6U4E2_MAIZE); contains Interpro domain(s) IPR004993 GH3 auxin-responsive promoter
TCONS_00000446	199	1-597(+)	_	_	_	_	_	_	_	_	_	_	_	_	Unknown Protein (AHRD V1)
TCONS_00000447	231	2-694(+)	gi|13172242|gb|AAK14060.1|AF239177_1	major latex-like protein [Prunus persica]	0.76	GO:0016068;GO:0005634;GO:0009507	_	_	_	_	_	_	_	_	Major latex-like protein (AHRD V1 **-- B5THI3_PANGI); contains Interpro domain(s) IPR000916 Bet v I allergen
TCONS_00000448	140	1-420(+)	gi|113205435|gb|AAV31177.2|	hypothetical protein STB1_57t00015 [Solanum tuberosum]	0.84	_	_	_	_	_	_	_	_	_	Ulp1 protease family C-terminal catalytic domain containing protein (AHRD V1 *-*- Q60D46_SOLDE)
TCONS_00000449	196	136-723(+)	gi|224057880|ref|XP_002299370.1|	predicted protein [Populus predicted protein [Populus trichocarpa]	0.89	GO:0005886	_	_	_	_	_	_	_	_	Arabinogalactan protein (AHRD V1 ***- B6SST2_MAIZE)
TCONS_00000450	91	1-273(+)	_	_	_	_	_	_	_	_	_	_	_	_	Unknown Protein (AHRD V1)
TCONS_00000452	99	1-297(+)	gi|82754667|gb|ABB90081.1|	Ycf2 [Solanum tuberosum]	0.98	GO:0005524;GO:0009575;GO:0017111;GO:0009570	_	_	_	_	_	_	_	_	Ycf2 (AHRD V1 ***- A6YA23_9MAGN)
TCONS_00000453	95	1-285(+)	_	_	_	_	_	_	_	_	_	_	_	_	Unknown Protein (AHRD V1)
TCONS_00000454	145	1-435(+)	_	_	_	_	_	_	_	_	_	_	_	_	Unknown Protein (AHRD V1)
TCONS_00000455	62	1-186(+)	_	_	_	_	_	_	_	_	_	_	_	_	Unknown Protein (AHRD V1)
TCONS_00000456	122	1-366(+)	_	_	_	_	_	_	_	_	_	_	_	_	Ulp1 protease family C-terminal catalytic domain containing protein (AHRD V1 ***- Q60D46_SOLDE)
TCONS_00000457	171	1-513(+)	gi|224052035|ref|XP_002200493.1|	PREDICTED: hypothetical protein, partial [Taeniopygia guttata]	0.81	GO:1901363;GO:0097159;GO:0044260;GO:0006807;GO:0008233;GO:0044464;GO:0009273	_	_	_	_	_	_	_	_	Unknown Protein (AHRD V1)
TCONS_00000458	422	no ORF	_	_	_	_	_	_	_	_	_	_	_	_
TCONS_00000459	135	1-405(+)	gi|357449775|ref|XP_003595164.1|	hypothetical protein MTR_2g039140 [Medicago truncatula]	0.6	GO:0015074;GO:0008270;GO:0005543;GO:0003676	_	_	_	_	_	_	_	_	Retrovirus-related Pol polyprotein from transposon TNT 1-94 (AHRD V1 -*-- POLX_TOBAC)
TCONS_00000460	128	1-384(+)	_	_	_	_	_	_	_	_	_	_	_	_	Unknown Protein (AHRD V1)
TCONS_00000461	54	3-164(-)	_	_	_	_	_	_	_	_	_	_	_	_	Unknown Protein (AHRD V1)
TCONS_00000462	170	1-510(+)	gi|76573325|gb|ABA46767.1|	unknown [Solanum tuberosum]	0.89	GO:0042254;GO:0006412;GO:0003735;GO:0015935;GO:0019843	_	_	_	_	_	_	K02997	RP-S9e, RPS9	40S ribosomal protein S9 (AHRD V1 ***- Q6H8J2_CATRO); contains Interpro domain(s) IPR001912 Ribosomal protein S4
TCONS_00000463	52	1-156(+)	_	_	_	_	_	_	_	_	_	_	_	_	Unknown Protein (AHRD V1); contains Interpro domain(s) IPR001912 Ribosomal protein S4
TCONS_00000464	119	1-357(+)	gi|146403788|gb|ABQ32300.1|	putative 40S ribosomal protein S9 [Artemisia annua]	0.88	GO:0016020;GO:0042254;GO:0009506;GO:0005794;GO:0006412;GO:0022627;GO:0003735;GO:0019843	_	_	_	_	_	_	K02997	RP-S9e, RPS9	40S ribosomal protein S9 (AHRD V1 *-*- Q6H8J2_CATRO); contains Interpro domain(s) IPR001912 Ribosomal protein S4
TCONS_00000465	233	250-948(+)	gi|225444940|ref|XP_002282326.1|	PREDICTED: thioredoxin-like 2, chloroplastic [Vitis vinifera]	0.89	GO:0015035;GO:0006662;GO:0009055;GO:0022900;GO:0016671;GO:0006118;GO:0009570;GO:0031969;GO:0045454	29760.GSVIVG00016576001	SubName: Full=Chromosome chr11 scaffold_13, whole genome shotgun sequence;	0.8904	COG0526	KOG_9_7	_	_	_	Thioredoxin family protein (AHRD V1 ***- D7MCJ1_ARALY); contains Interpro domain(s) IPR015467 Thioredoxin, core
TCONS_00000466	175	1-525(+)	gi|118591841|ref|ZP_01549236.1|	cold shock protein [Stappia aggregata IAM 12614]	0.52	_	_	_	_	_	_	_	K12741	HNRNPA1_3	Unknown Protein (AHRD V1)
TCONS_00000467	353	1-1059(+)	gi|334902911|gb|AEH25587.1|	transposase [Solanum demissum]	0.66	GO:0005488	_	_	_	_	_	_	_	_	Mutator-like transposase (AHRD V1 *-*- Q94HK4_ORYSA); contains Interpro domain(s) IPR006564 Zinc finger, PMZ-type
TCONS_00000468	186	1-558(+)	_	_	_	_	_	_	_	_	_	_	_	_	Unknown Protein (AHRD V1)
TCONS_00000470	99	1-297(+)	gi|131385|sp|P26320.1|PSBO_SOLTU	RecName: Full=Oxygen-evolving enhancer protein 1, chloroplastic; Short=OEE1; AltName: Full=33 kDa subunit of oxygen evolving system of photosystem II; AltName: Full=3	0.87	GO:0009535;GO:0042549;GO:0005509;GO:0019898;GO:0009654	_	_	_	_	_	_	K02716	psbO	Oxygen-evolving enhancer protein 1, chloroplastic (AHRD V1 ***- PSBO_SOLTU); contains Interpro domain(s) IPR002628 Photosystem II manganese-stabilizing protein PsbO
TCONS_00000471	158	no ORF	gi|303291414|ref|XP_003064992.1|	senescence-associated protein [Micromonas pusilla CCMP1545]	0.97	_	_	_	_	_	_	_	_	_	Unknown Protein (AHRD V1)
TCONS_00000472	3690	no ORF	_	_	_	_	_	_	_	_	_	_	_	_
TCONS_00000473	68	1830-2033(-)	gi|255578147|ref|XP_002529943.1|	conserved hypothetical protein [Ricinus communis]	0.72	GO:0005774;GO:0005634;GO:0005829	_	_	_	_	_	_	K15501	PPP6R3, SAPS3	Serine/threonine-protein phosphatase 6 regulatory subunit 3 (AHRD V1 **-- SAPS3_HUMAN); contains Interpro domain(s) IPR007587 SIT4 phosphatase-associated protein
TCONS_00000474	246	no ORF	_	_	_	_	_	_	_	_	_	_	_	_	Unknown Protein (AHRD V1)
TCONS_00000475	331	1-993(+)	_	_	_	_	_	_	_	_	_	_	_	_	Unknown Protein (AHRD V1)
TCONS_00000476	479	1-1437(+)	_	_	_	_	_	_	_	_	_	_	_	_	Unknown Protein (AHRD V1)
TCONS_00000477	211	1-633(+)	gi|387135258|gb|AFJ53010.1|	UDP-glycosyltransferase 1 [Linum usitatissimum]	0.68	GO:0016740	_	_	_	_	_	_	_	_	UDP-glucosyltransferase family 1 protein (AHRD V1 ***- C6KI45_CITSI); contains Interpro domain(s) IPR002213 UDP-glucuronosyl/UDP-glucosyltransferase
TCONS_00000478	429	1-1287(+)	gi|297743826|emb|CBI36709.3|	unnamed protein product [Vitis vinifera]	0.65	GO:0016740	_	_	_	_	_	_	_	_	Glucosyltransferase-12 (AHRD V1 **** Q8S997_PHAAN); contains Interpro domain(s) IPR002213 UDP-glucuronosyl/UDP-glucosyltransferase
TCONS_00000479	183	1-549(+)	_	_	_	_	_	_	_	_	_	_	_	_	Unknown Protein (AHRD V1)
TCONS_00000480	243	1-729(+)	_	_	_	_	_	_	_	_	_	_	_	_	Unknown Protein (AHRD V1)
TCONS_00000481	378	1-1134(+)	gi|356546753|ref|XP_003541787.1|	PREDICTED: uncharacterized protein LOC100819503 [Glycine max]	0.56	_	_	_	_	_	_	_	_	_	HAT family dimerisation domain containing protein (AHRD V1 ***- Q2QPA8_ORYSJ); contains Interpro domain(s) IPR007021 Protein of unknown function DUF659
TCONS_00000482	331	1-993(+)	_	_	_	_	_	_	_	_	_	_	_	_	Unknown Protein (AHRD V1)
TCONS_00000483	159	no ORF	_	_	_	_	_	_	_	_	_	_	_	_	Unknown Protein (AHRD V1)
TCONS_00000485	78	2350-2583(-)	gi|350538673|ref|NP_001234354.1|	transaldolase [Solanum AF184164_1 transaldolase [Solanum lycopersicum]	1	GO:0046686;GO:0006098;GO:0004801;GO:0005739;GO:0009570	_	_	_	_	_	_	K00616	E2.2.1.2, talA, talB	Transaldolase (AHRD V1 ***- Q9FVH1_SOLLC); contains Interpro domain(s) IPR014634 Transaldolase, bacterial/plant type
TCONS_00000486	1129	2-3388(+)	gi|225425300|ref|XP_002268217.1|	PREDICTED: uncharacterized protein LOC100259097 [Vitis vinifera]	0.89	_	_	_	_	_	_	_	_	_	No exine formation-1 (AHRD V1 **-- Q9LYR7_ARATH)
TCONS_00000487	208	1-624(+)	_	_	_	_	_	_	_	_	_	_	_	_	Unknown Protein (AHRD V1)
TCONS_00000488	101	1-303(+)	_	_	_	_	_	_	_	_	_	_	_	_	Unknown Protein (AHRD V1)
TCONS_00000489	54	3-164(-)	_	_	_	_	_	_	_	_	_	_	_	_
TCONS_00000490	551	no ORF	_	_	_	_	_	_	_	_	_	_	_	_	Unknown Protein (AHRD V1)
TCONS_00000491	50	1-150(-)	_	_	_	_	_	_	_	_	_	_	_	_	Unknown Protein (AHRD V1)
TCONS_00000492	852	no ORF	_	_	_	_	_	_	_	_	_	_	_	_
TCONS_00000493	597	221-2011(+)	gi|356496565|ref|XP_003517137.1|	PREDICTED: phosphatidylinositide phosphatase SAC1-like [Glycine max]	0.9	GO:0090404;GO:0048768;GO:0043812;GO:0031520	3694.eugene3.00050388	hypothetical protein	0.8967	COG5329	KOG1889	_	_	_	Phosphatidylinositol phosphate (PtdInsP) phosphatase involved in hydrolysis of PtdIns (AHRD V1 **** D6VWZ1_YEAST); contains Interpro domain(s) IPR002013 Synaptojanin, N-terminal
TCONS_00000494	71	716-928(-)	_	_	_	_	_	_	_	_	_	_	_	_
TCONS_00000495	56	429-596(-)	_	_	_	_	_	_	_	_	_	_	_	_
TCONS_00000496	142	1-426(+)	_	_	_	_	_	_	_	_	_	_	_	_	Tetratricopeptide repeat protein 5 (AHRD V1 ***- TTC5_BOVIN)
TCONS_00000497	240	1-720(+)	gi|225439785|ref|XP_002276301.1|	PREDICTED: glutathione S-transferase L3 [Vitis vinifera]	0.78	_	29760.GSVIVG00023083001	SubName: Full=Chromosome chr8 scaffold_29, whole genome shotgun sequence;	0.7841	COG0625	KOG_4_6	_	K00799	E2.5.1.18, gst	Glutathione S-transferase (AHRD V1 ***- Q76KW1_PEA); contains Interpro domain(s) IPR004046 Glutathione S-transferase, C-terminal
TCONS_00000498	236	1-708(+)	gi|225448755|ref|XP_002281575.1|	PREDICTED: protein IN2-1 homolog B-like [Vitis vinifera]	0.86	GO:0004364;GO:0006749;GO:0006803;GO:0005737	_	_	_	_	_	_	K00799	E2.5.1.18, gst	Glutathione-S-transferase (AHRD V1 ***- B5M1W3_RHEAU); contains Interpro domain(s) IPR004045 Glutathione S-transferase, N-terminal
TCONS_00000499	246	786-1523(+)	gi|296083582|emb|CBI14792.3|	unnamed protein product [Vitis vinifera]	0.67	GO:0016310;GO:0000166;GO:0004672	_	_	_	_	_	_	_	_	Serine/threonine kinase-like protein ABC1063 (AHRD V1 **** Q1KMP8_HORVD); contains Interpro domain(s) IPR002290 Serine/threonine protein kinase
TCONS_00000500	416	275-1522(+)	gi|255561407|ref|XP_002521714.1|	serine/threonine-protein kinase cx32, putative [Ricinus communis]	0.83	GO:0004674;GO:0005524;GO:0004715;GO:0009069;GO:0006468;GO:0005886	3694.gw1.186.8.1	hypothetical protein	0.9426	COG0515	KOG1187	_	_	_	Serine/threonine kinase-like protein ABC1063 (AHRD V1 **** Q1KMP8_HORVD); contains Interpro domain(s) IPR002290 Serine/threonine protein kinase
TCONS_00000501	145	391-825(+)	gi|147834707|emb|CAN70556.1|	hypothetical protein VITISV_016468 [Vitis vinifera]	0.77	GO:1901363;GO:0097159	_	_	_	_	_	_	K12898	HNRNPF_H	Heterogeneous nuclear ribonucleoprotein H1 (AHRD V1 **-- Q8C2Q7_MOUSE); contains Interpro domain(s) IPR012677 Nucleotide-binding, alpha-beta plait
TCONS_00000502	265	120-914(+)	gi|359476979|ref|XP_002280225.2|	PREDICTED: epithelial splicing regulatory protein 2-like [Vitis vinifera]	0.81	GO:0000166;GO:0030529;GO:0003676	29760.GSVIVG00008733001	SubName: Full=Chromosome chr4 scaffold_205, whole genome shotgun sequence;	0.8054	_	KOG4211	_	K12898	HNRNPF_H	Heterogeneous nuclear ribonucleoprotein H1 (AHRD V1 **-- Q8C2Q7_MOUSE); contains Interpro domain(s) IPR012677 Nucleotide-binding, alpha-beta plait
TCONS_00000503	176	2-529(+)	gi|225431429|ref|XP_002280184.1|	PREDICTED: uncharacterized protein LOC100252414 [Vitis vinifera]	0.8	GO:0016021;GO:0016023	29760.GSVIVG00008731001	SubName: Full=Chromosome chr4 scaffold_205, whole genome shotgun sequence;	0.7977	_	_	NOG289778	_	_	Unknown Protein (AHRD V1); contains Interpro domain(s) IPR007514 CHD5-like protein
TCONS_00000504	449	81-1427(+)	gi|225438452|ref|XP_002277212.1|	PREDICTED: serine/threonine-protein kinase SRPK2 [Vitis vinifera]	0.87	GO:0004712;GO:0004674;GO:0005524;GO:0009069;GO:0006468	29760.GSVIVG00019335001	SubName: Full=Chromosome chr7 scaffold_20, whole genome shotgun sequence;	0.88	COG0515	KOG129_;KOG129_	_	_	_	Serine/threonine protein kinase (AHRD V1 **** Q2U105_ASPOR); contains Interpro domain(s) IPR002290 Serine/threonine protein kinase
TCONS_00000505	422	235-1500(+)	gi|255561435|ref|XP_002521728.1|	amino acid transporter, putative [Ricinus communis]	0.84	GO:0016021	3694.gw1.V.3673.1	aromatic and neutral amino acid transporter	0.8615	COG0814	KOG13_4	_	K14209	SLC36A, PAT	Amino acid transporter family protein (AHRD V1 **** D7LI10_ARALY); contains Interpro domain(s) IPR013057 Amino acid transporter, transmembrane
TCONS_00000506	108	1-324(+)	_	_	_	_	_	_	_	_	_	_	_	_	Unknown Protein (AHRD V1)
TCONS_00000507	391	74-1246(+)	gi|225438446|ref|XP_002275069.1|	PREDICTED: probable protein phosphatase 2C 47-like [Vitis vinifera]	0.82	GO:0008287;GO:0046872;GO:0006470;GO:0004722	29760.GSVIVG00019332001	SubName: Full=Chromosome chr7 scaffold_20, whole genome shotgun sequence;	0.879	COG0631	KOG_698	_	_	_	Serine/threonine phosphatase family protein (AHRD V1 **** C1E0J1_9CHLO); contains Interpro domain(s) IPR015655 Protein phosphatase 2C
TCONS_00000508	246	297-1034(+)	gi|356559971|ref|XP_003548269.1|	PREDICTED: eukaryotic translation initiation factor 6-2-like isoform 1 [Glycine max]	0.98	GO:0005840;GO:0043022;GO:0003743;GO:0006446;GO:0005730;GO:0043023;GO:0042256;GO:0042273	29760.GSVIVG00019318001	SubName: Full=Putative uncharacterized protein (Chromosome chr7 scaffold_20, whole genome sh [...]	0.959	COG1976	KOG3185	_	K03264	EIF6	Translation initiation factor (AHRD V1 ***- A6ZWQ9_YEAS7); contains Interpro domain(s) IPR002769 Translation initiation factor IF6
TCONS_00000509	220	1-660(+)	_	_	_	_	_	_	_	_	_	_	_	_	Ulp1 protease family C-terminal catalytic domain containing protein (AHRD V1 ***- Q60D46_SOLDE); contains Interpro domain(s) IPR003653 Peptidase C48, SUMO/Sentrin/Ubl1
TCONS_00000510	568	428-2131(+)	gi|356538413|ref|XP_003537698.1|	PREDICTED: leucine-rich repeat protein SHOC-2-like [Glycine max]	0.82	GO:0005886	3694.gw1.VII.2732.1	SubName: Full=Putative uncharacterized protein;	0.8361	COG4886	KOG_619	_	_	_	Lrr, resistance protein fragment
TCONS_00000511	195	no ORF	_	_	_	_	_	_	_	_	_	_	_	_	Unknown Protein (AHRD V1)
TCONS_00000512	157	1-471(+)	gi|302141964|emb|CBI19167.3|	unnamed protein product [Vitis vinifera]	0.63	_	_	_	_	_	_	_	_	_	Unknown Protein (AHRD V1)
TCONS_00000513	301	1-903(+)	_	_	_	_	_	_	_	_	_	_	_	_	Unknown Protein (AHRD V1)
TCONS_00000514	123	1-369(+)	_	_	_	_	_	_	_	_	_	_	_	_	Unknown Protein (AHRD V1)
TCONS_00000515	296	1-888(+)	gi|255579825|ref|XP_002530750.1|	conserved hypothetical protein [Ricinus communis]	0.62	_	_	_	_	_	_	_	_	_	Zinc finger CCCH domain-containing protein 30 (AHRD V1 *-*- C3H30_ORYSJ)
TCONS_00000516	227	1-681(+)	_	_	_	_	_	_	_	_	_	_	_	_	Zinc finger CCCH domain-containing protein 30 (AHRD V1 *-*- C3H30_ORYSJ); contains Interpro domain(s) IPR000571 Zinc finger, CCCH-type
TCONS_00000518	77	1-231(+)	gi|224122852|ref|XP_002318932.1|	predicted protein [Populus predicted protein [Populus trichocarpa]	0.91	GO:0005982;GO:0047911;GO:0005576;GO:0005985;GO:0004650	_	_	_	_	_	_	_	_	Polygalacturonase (AHRD V1 ***- B6TPQ7_MAIZE); contains Interpro domain(s) IPR000743 Glycoside hydrolase, family 28
TCONS_00000519	181	1-543(+)	gi|359489285|ref|XP_002272856.2|	PREDICTED: uncharacterized protein LOC100249550 [Vitis vinifera]	0.53	GO:0005488	_	_	_	_	_	_	_	_	Mutator-like transposase (AHRD V1 *-*- Q9LTH0_ARATH)
TCONS_00000520	132	1-396(+)	_	_	_	_	_	_	_	_	_	_	_	_	Unknown Protein (AHRD V1)
TCONS_00000521	167	1-501(+)	gi|147805615|emb|CAN71783.1|	hypothetical protein VITISV_028799 [Vitis vinifera]	0.79	GO:0005634;GO:0007131;GO:0005524;GO:0003684;GO:0000733;GO:0000707;GO:0008094;GO:0051026	_	_	_	_	_	_	K10872	DMC1	Meiotic recombination protein DMC1 (AHRD V1 *-*- B4FMC1_MAIZE)
TCONS_00000522	561	no ORF	_	_	_	_	_	_	_	_	_	_	_	_	Unknown Protein (AHRD V1)
TCONS_00000523	366	no ORF	_	_	_	_	_	_	_	_	_	_	_	_	Unknown Protein (AHRD V1)
TCONS_00000524	489	no ORF	_	_	_	_	_	_	_	_	_	_	_	_	Unknown Protein (AHRD V1)
TCONS_00000525	329	1-987(+)	_	_	_	_	_	_	_	_	_	_	_	_	Unknown Protein (AHRD V1)
TCONS_00000526	112	1-336(+)	_	_	_	_	_	_	_	_	_	_	_	_	Unknown Protein (AHRD V1)
TCONS_00000527	426	no ORF	_	_	_	_	_	_	_	_	_	_	_	_	Unknown Protein (AHRD V1)
TCONS_00000528	363	no ORF	_	_	_	_	_	_	_	_	_	_	_	_	Unknown Protein (AHRD V1)
TCONS_00000529	112	1-336(+)	_	_	_	_	_	_	_	_	_	_	_	_	Unknown Protein (AHRD V1)
TCONS_00000530	549	1-1647(+)	_	_	_	_	_	_	_	_	_	_	_	_	Unknown Protein (AHRD V1)
TCONS_00000531	198	no ORF	_	_	_	_	_	_	_	_	_	_	_	_	Unknown Protein (AHRD V1)
TCONS_00000532	651	no ORF	_	_	_	_	_	_	_	_	_	_	_	_	Unknown Protein (AHRD V1)
TCONS_00000533	378	no ORF	_	_	_	_	_	_	_	_	_	_	_	_	Unknown Protein (AHRD V1)
TCONS_00000534	252	no ORF	_	_	_	_	_	_	_	_	_	_	_	_	Unknown Protein (AHRD V1)
TCONS_00000535	141	1-423(+)	_	_	_	_	_	_	_	_	_	_	_	_	Unknown Protein (AHRD V1)
TCONS_00000536	537	no ORF	_	_	_	_	_	_	_	_	_	_	_	_	Unknown Protein (AHRD V1)
TCONS_00000537	624	no ORF	_	_	_	_	_	_	_	_	_	_	_	_	Unknown Protein (AHRD V1)
TCONS_00000538	402	no ORF	_	_	_	_	_	_	_	_	_	_	_	_	Unknown Protein (AHRD V1)
TCONS_00000539	312	no ORF	_	_	_	_	_	_	_	_	_	_	_	_	Unknown Protein (AHRD V1)
TCONS_00000540	585	no ORF	_	_	_	_	_	_	_	_	_	_	_	_	Unknown Protein (AHRD V1)
TCONS_00000541	65	1221-1418(+)	_	_	_	_	_	_	_	_	_	_	_	_	Unknown Protein (AHRD V1)
TCONS_00000542	366	no ORF	_	_	_	_	_	_	_	_	_	_	_	_	Unknown Protein (AHRD V1)
TCONS_00000543	159	1-477(+)	_	_	_	_	_	_	_	_	_	_	_	_	Unknown Protein (AHRD V1)
TCONS_00000544	807	no ORF	_	_	_	_	_	_	_	_	_	_	_	_	Unknown Protein (AHRD V1)
TCONS_00000545	306	no ORF	_	_	_	_	_	_	_	_	_	_	_	_	Unknown Protein (AHRD V1)
TCONS_00000546	453	no ORF	_	_	_	_	_	_	_	_	_	_	_	_	Unknown Protein (AHRD V1)
TCONS_00000547	152	no ORF	_	_	_	_	_	_	_	_	_	_	_	_	Unknown Protein (AHRD V1)
TCONS_00000548	91	1-273(+)	_	_	_	_	_	_	_	_	_	_	_	_	Unknown Protein (AHRD V1)
TCONS_00000550	150	no ORF	_	_	_	_	_	_	_	_	_	_	_	_	Unknown Protein (AHRD V1)
TCONS_00000551	397	1-1191(+)	gi|225451982|ref|XP_002279883.1|	PREDICTED: sugar carrier protein C [Vitis vinifera]	0.85	GO:0005634;GO:0055085;GO:0016021;GO:0009624;GO:0005886;GO:0005773;GO:0022891	_	_	_	_	_	_	_	_	Solute carrier family 2, facilitated glucose transporter member 12 (AHRD V1 **** GTR12_BOVIN); contains Interpro domain(s) IPR003663 Sugar/inositol transporter
TCONS_00000552	366	1-1098(+)	gi|297839009|ref|XP_002887386.1|	hypothetical protein ARALYDRAFT_316144 [Arabidopsis lyrata subsp. lyrata]	0.71	GO:0009536	_	_	_	_	_	_	_	_	UPF0544 protein C5orf45 (AHRD V1 ***- CE045_HUMAN)
TCONS_00000553	365	1-1095(+)	gi|297839009|ref|XP_002887386.1|	hypothetical protein ARALYDRAFT_316144 [Arabidopsis lyrata subsp. lyrata]	0.71	GO:0009536	_	_	_	_	_	_	_	_	UPF0544 protein C5orf45 (AHRD V1 ***- CE045_HUMAN)
TCONS_00000554	129	1-387(+)	gi|255572301|ref|XP_002527089.1|	conserved hypothetical protein [Ricinus communis]	0.62	_	_	_	_	_	_	_	_	_	Unknown Protein (AHRD V1)
TCONS_00000555	1089	1-3267(+)	gi|359495205|ref|XP_002263569.2|	PREDICTED: probable LRR receptor-like serine/threonine-protein kinase At1g34110-like [Vitis vinifera]	0.92	GO:0032440;GO:0004674;GO:0005524;GO:0009069;GO:0016021;GO:0006468;GO:0055114	59689.fgenesh2_kg.1__3517__AT1G34110.1	annotation not avaliable	0.917	COG4886;COG0515	KOG_619;KOG1187	_	_	_	Receptor like kinase, RLK
TCONS_00000556	521	3-1565(+)	gi|359495207|ref|XP_002263508.2|	PREDICTED: uncharacterized protein LOC100240915 [Vitis vinifera]	0.84	GO:0003723	29760.GSVIVG00005394001	SubName: Full=Chromosome undetermined scaffold_151, whole genome shotgun sequence;	0.9324	COG0539	_	_	K02945	RP-S1, rpsA	30S ribosomal protein S1-like (AHRD V1 ***- Q5ZC75_ORYSJ); contains Interpro domain(s) IPR003029 Ribosomal protein S1, RNA binding domain
TCONS_00000557	111	131-466(+)	gi|351721414|ref|NP_001238488.1|	uncharacterized protein LOC100499695 [Glycine max]	0.9	GO:0008233;GO:0016021;GO:0005787;GO:0006465	_	_	_	_	_	_	K12947	SPCS2, SPC2
TCONS_00000558	234	1-702(+)	gi|242064150|ref|XP_002453364.1|	hypothetical protein SORBIDRAFT_04g004660 [Sorghum bicolor]	0.66	_	_	_	_	_	_	_	_	_	Helicase-like protein (AHRD V1 ***- Q5NAA4_ORYSJ); contains Interpro domain(s) IPR010285 Protein of unknown function DUF889, eukaryote
TCONS_00000559	318	no ORF	_	_	_	_	_	_	_	_	_	_	_	_	Unknown Protein (AHRD V1)
TCONS_00000560	171	no ORF	_	_	_	_	_	_	_	_	_	_	_	_	Unknown Protein (AHRD V1)
TCONS_00000561	219	no ORF	gi|196251194|ref|ZP_03149866.1|	hypothetical protein G11MC16DRAFT_3625 [Geobacillus sp. G11MC16]	0.68	_	_	_	_	_	_	_	_	_	Unknown Protein (AHRD V1)
TCONS_00000562	226	no ORF	gi|356547748|ref|XP_003542272.1|	PREDICTED: uncharacterized protein LOC100802441 [Glycine max]	0.86	_	_	_	_	_	_	_	_	_	Unknown Protein (AHRD V1)
TCONS_00000563	219	no ORF	gi|356545667|ref|XP_003541258.1|	PREDICTED: uncharacterized protein LOC100782981 [Glycine max]	0.74	_	_	_	_	_	_	_	_	_	Unknown Protein (AHRD V1)
TCONS_00000564	258	no ORF	_	_	_	_	_	_	_	_	_	_	_	_	Unknown Protein (AHRD V1)
TCONS_00000565	213	no ORF	_	_	_	_	_	_	_	_	_	_	_	_	Unknown Protein (AHRD V1)
TCONS_00000566	58	3-179(+)	gi|168068130|ref|XP_001785944.1|	predicted protein [Physcomitrella patens subsp. patens]	0.76	_	_	_	_	_	_	_	_	_	Unknown Protein (AHRD V1)
TCONS_00000567	342	1-1026(+)	gi|147826806|emb|CAN63950.1|	hypothetical protein VITISV_032357 [Vitis vinifera]	0.87	GO:0015074;GO:0005634;GO:0003723;GO:0004190;GO:0003964;GO:0006508;GO:0008270;GO:0006278	_	_	_	_	_	_	_	_	Pol polyprotein (AHRD V1 ***- POL_BAEVM); contains Interpro domain(s) IPR000477 RNA-directed DNA polymerase (reverse transcriptase)
TCONS_00000568	222	1-666(+)	gi|224077052|ref|XP_002305110.1|	predicted protein [Populus predicted protein [Populus trichocarpa]	0.87	GO:0005730;GO:0006184;GO:0005525;GO:0009507;GO:0003924	_	_	_	_	_	_	_	_	Guanylate binding protein 2 (AHRD V1 ***- B2XWS2_PIG); contains Interpro domain(s) IPR015894 Guanylate-binding protein, N-terminal
TCONS_00000569	233	1-699(+)	gi|242064150|ref|XP_002453364.1|	hypothetical protein SORBIDRAFT_04g004660 [Sorghum bicolor]	0.67	_	_	_	_	_	_	_	_	_	Helicase-like protein (AHRD V1 *-*- Q9LW42_ARATH); contains Interpro domain(s) IPR010285 Protein of unknown function DUF889, eukaryote
TCONS_00000570	237	1-711(+)	_	_	_	_	_	_	_	_	_	_	_	_	Unknown Protein (AHRD V1)
TCONS_00000571	53	1-159(-)	_	_	_	_	_	_	_	_	_	_	_	_	Unknown Protein (AHRD V1)
TCONS_00000572	115	1-345(+)	_	_	_	_	_	_	_	_	_	_	_	_	Unknown Protein (AHRD V1)
TCONS_00000573	165	no ORF	_	_	_	_	_	_	_	_	_	_	_	_	Unknown Protein (AHRD V1)
TCONS_00000574	207	no ORF	gi|1545805|dbj|BAA10929.1|	cytochrome P450 like_TBP [Nicotiana tabacum]	0.91	GO:0070330;GO:0055114	_	_	_	_	_	_	_	_	Unknown Protein (AHRD V1)
TCONS_00000575	219	no ORF	gi|356551324|ref|XP_003544026.1|	PREDICTED: uncharacterized protein LOC100801029 [Glycine max]	0.69	_	_	_	_	_	_	_	_	_	Unknown Protein (AHRD V1)
TCONS_00000576	150	no ORF	_	_	_	_	_	_	_	_	_	_	_	_	Unknown Protein (AHRD V1)
TCONS_00000577	354	1-1062(+)	_	_	_	_	_	_	_	_	_	_	_	_	Unknown Protein (AHRD V1)
TCONS_00000578	183	no ORF	_	_	_	_	_	_	_	_	_	_	_	_	Unknown Protein (AHRD V1)
TCONS_00000579	123	1-369(+)	gi|225430502|ref|XP_002285549.1|	PREDICTED: probable protein phosphatase 2C 60 [Vitis vinifera]	0.9	GO:0008287;GO:0046872;GO:0006470;GO:0005886;GO:0004722;GO:0009737	_	_	_	_	_	_	K01090	E3.1.3.16	Phosphatase 1G (AHRD V1 ***- B5X3X4_SALSA); contains Interpro domain(s) IPR015655 Protein phosphatase 2C
TCONS_00000580	835	1030-3534(+)	gi|255574155|ref|XP_002527993.1|	galactokinase, putative [Ricinus communis]	0.95	GO:0006396;GO:0005524;GO:0009506;GO:0019566;GO:0009117;GO:0046835;GO:0009702;GO:0005829;GO:0006012;GO:0004335	29760.GSVIVG00032365001	SubName: Full=Chromosome chr4 scaffold_6, whole genome shotgun sequence;	0.9698	COG0153	_	_	K12446	E2.7.1.46	Galactokinase like protein (AHRD V1 **** O23461_ARATH); contains Interpro domain(s) IPR012369 Galactokinase, glycosyltransferase
TCONS_00000581	577	1-1731(+)	gi|296081794|emb|CBI20799.3|	unnamed protein product [Vitis vinifera]	0.91	GO:0005524;GO:0019566;GO:0005737;GO:0009117;GO:0046835;GO:0009702;GO:0006012;GO:0004335	_	_	_	_	_	_	K12446	E2.7.1.46	Galactokinase like protein (AHRD V1 **** O23461_ARATH); contains Interpro domain(s) IPR012369 Galactokinase, glycosyltransferase
TCONS_00000582	500	1244-2743(+)	gi|255574155|ref|XP_002527993.1|	galactokinase, putative [Ricinus communis]	0.95	GO:0006396;GO:0005524;GO:0009506;GO:0019566;GO:0009117;GO:0046835;GO:0009702;GO:0005829;GO:0006012;GO:0004335	_	_	_	_	_	_	K12446	E2.7.1.46	Galactokinase like protein (AHRD V1 **** O23461_ARATH); contains Interpro domain(s) IPR012369 Galactokinase, glycosyltransferase
TCONS_00000583	1037	1-3111(+)	gi|296081794|emb|CBI20799.3|	unnamed protein product [Vitis vinifera]	0.92	GO:0006396;GO:0005524;GO:0009506;GO:0019566;GO:0009117;GO:0046835;GO:0009702;GO:0005829;GO:0006012;GO:0004335	29760.GSVIVG00032365001	SubName: Full=Chromosome chr4 scaffold_6, whole genome shotgun sequence;	0.9698	COG0153	_	_	K12446	E2.7.1.46	Galactokinase like protein (AHRD V1 **** O23461_ARATH); contains Interpro domain(s) IPR012369 Galactokinase, glycosyltransferase
TCONS_00000584	376	1-1128(+)	gi|332322087|emb|CCA65979.1|	hypothetical protein [Beta vulgaris subsp. vulgaris]	0.72	_	_	_	_	_	_	_	_	_	Retrovirus-related Pol polyprotein from type-1 retrotransposable element R2 (Fragment) (AHRD V1 **-- PO21_NASVI); contains Interpro domain(s) IPR015706 RNA-directed DNA polymerase (reverse transcriptase), related
TCONS_00000585	371	1-1113(+)	gi|255579825|ref|XP_002530750.1|	conserved hypothetical protein [Ricinus communis]	0.62	_	_	_	_	_	_	_	_	_	Zinc finger CCCH domain-containing protein 6 (AHRD V1 ***- C3H6_ARATH)
TCONS_00000586	500	1-1500(+)	gi|357456233|ref|XP_003598397.1|	DNA (cytosine-5)-methyltransferase DRM2 [Medicago truncatula]	0.99	GO:0003677;GO:0008168;GO:0006306	_	_	_	_	_	_	_	_	DNA (cytosine-5)-methyltransferase DRM2 (AHRD V1 **** DRM2_ARATH); contains Interpro domain(s) IPR009060 UBA-like
TCONS_00000587	406	1-1218(+)	gi|357456241|ref|XP_003598401.1|	F-box domain containing protein [Medicago truncatula]	0.99	_	_	_	_	_	_	_	_	_	F-box domain containing protein (AHRD V1 ***- B6UBC8_MAIZE); contains Interpro domain(s) IPR001810 Cyclin-like F-box
TCONS_00000588	378	no ORF	gi|357453759|ref|XP_003597160.1|	hypothetical protein MTR_2g093330 [Medicago truncatula]	0.96	GO:0016310;GO:0016301;GO:0008270;GO:0005622;GO:0003676	_	_	_	_	_	_	_	_	D111/G-patch Zinc finger C2H2-type (AHRD V1 ***- Q2HRQ8_MEDTR)
TCONS_00000589	668	1-2004(+)	gi|92893886|gb|ABE91936.1|	Ovarian tumour, otubain [Medicago truncatula]	0.96	GO:0004674;GO:0005524;GO:0009069;GO:0006468	_	_	_	_	_	_	_	_	Ovarian tumour otubain (AHRD V1 ***- Q1SL15_MEDTR); contains Interpro domain(s) IPR018289 MULE transposase, conserved domain
TCONS_00000590	241	1-723(+)	gi|92893886|gb|ABE91936.1|	Ovarian tumour, otubain [Medicago truncatula]	0.93	_	_	_	_	_	_	_	_	_	Ovarian tumour otubain (AHRD V1 ***- Q1SL15_MEDTR); contains Interpro domain(s) IPR004330 Transcription factor, FAR1-related
TCONS_00000591	162	no ORF	_	_	_	_	_	_	_	_	_	_	_	_	Unknown Protein (AHRD V1)
TCONS_00000593	267	no ORF	_	_	_	_	_	_	_	_	_	_	_	_	Unknown Protein (AHRD V1)
TCONS_00000594	140	32-451(+)	gi|357436153|ref|XP_003588352.1|	NADH dehydrogenase subunit [Medicago truncatula]	0.74	GO:0006120;GO:0005747;GO:0006744;GO:0015992;GO:0006814;GO:0008137;GO:0009507	_	_	_	_	_	_	_	_	Uncharacterized mitochondrial protein AtMg01330 (AHRD V1 *-*- M1330_ARATH)
TCONS_00000595	301	265-1167(+)	gi|57013902|ref|YP_173350.1|	NADH dehydrogenase subunit 2 [Nicotiana tabacum]	0.95	GO:0016020;GO:0006120;GO:0006744;GO:0005739;GO:0015992;GO:0006814;GO:0008137	3702.AT2G07689.1-P	NADH-ubiquinone oxidoreductase, putative; NADH-ubiquinone oxidoreductase, putative; FUNCTION [...]	0.967	COG1007	KOG4668	_	K03879	ND2	NADH-quinone oxidoreductase subunit N (AHRD V1 ***- Q7CZK9_AGRT5); contains Interpro domain(s) IPR001750 NADH:ubiquinone/plastoquinone oxidoreductase
TCONS_00000596	462	1-1386(+)	gi|57013949|ref|YP_173349.1|	NADH dehydrogenase subunit 5 [Nicotiana tabacum]	0.96	GO:0006744;GO:0006120;GO:0005743;GO:0016021;GO:0070469;GO:0008137;GO:0006814;GO:0015992	_	_	_	_	_	_	K03883	ND5	NADH dehydrogenase subunit 5 (Fragment) (AHRD V1 ***- A1XJP5_SIMCH); contains Interpro domain(s) IPR003945 NADH-plastoquinone oxidoreductase, chain 5
TCONS_00000597	513	no ORF	gi|57013947|ref|YP_173420.1|	hypothetical protein NitaMp078 [Nicotiana tabacum]	0.98	GO:0005739	_	_	_	_	_	_	_	_	Unknown Protein (AHRD V1)
TCONS_00000598	76	964-1191(-)	gi|224135189|ref|XP_002322005.1|	predicted protein [Populus predicted protein [Populus trichocarpa]	0.91	_	_	_	_	_	_	_	_	_	NADH-ubiquinone oxidoreductase chain 4 (AHRD V1 ***- Q5M9Z8_TOBAC); contains Interpro domain(s) IPR001750 NADH:ubiquinone/plastoquinone oxidoreductase
TCONS_00000599	531	no ORF	gi|57013943|ref|YP_173416.1|	NADH dehydrogenase subunit 4 [Nicotiana tabacum]	0.98	GO:0006120;GO:0005747;GO:0006744;GO:0015992;GO:0006814;GO:0008137;GO:0015979	29760.GSVIVG00032971001	SubName: Full=Chromosome chr14 scaffold_63, whole genome shotgun sequence;	0.855	COG1008	KOG4845	_	K03881	ND4	NADH-ubiquinone oxidoreductase chain 4 (AHRD V1 ***- Q5M9Z8_TOBAC); contains Interpro domain(s) IPR001750 NADH:ubiquinone/plastoquinone oxidoreductase
TCONS_00000600	306	no ORF	gi|357435983|ref|XP_003588267.1|	hypothetical protein MTR_1g005080 [Medicago truncatula]	0.88	_	_	_	_	_	_	_	_	_	Unknown Protein (AHRD V1)
TCONS_00000601	237	1-711(+)	_	_	_	_	_	_	_	_	_	_	_	_	Unknown Protein (AHRD V1)
TCONS_00000602	158	1-474(+)	_	_	_	_	_	_	_	_	_	_	_	_	Unknown Protein (AHRD V1)
TCONS_00000603	327	no ORF	_	_	_	_	_	_	_	_	_	_	_	_	Unknown Protein (AHRD V1)
TCONS_00000604	105	1-315(-)	gi|224148581|ref|XP_002336678.1|	predicted protein [Populus predicted protein [Populus trichocarpa]	0.6	GO:0006355;GO:0009909;GO:0010582;GO:0003676;GO:0005667;GO:0008270;GO:0003700;GO:0045449	_	_	_	_	_	_	_	_	Zinc-finger protein 1 (AHRD V1 *-*- D7KX25_ARALY); contains Interpro domain(s) IPR007087 Zinc finger, C2H2-type
TCONS_00000605	165	no ORF	gi|255550644|ref|XP_002516371.1|	conserved hypothetical protein [Ricinus communis]	0.91	_	_	_	_	_	_	_	_	_	Unknown Protein (AHRD V1)
TCONS_00000606	420	61-1320(+)	gi|57014017|ref|YP_173488.1|	NADH dehydrogenase subunit 7 [Nicotiana tabacum]	1	GO:0006744;GO:0051287;GO:0006120;GO:0070469;GO:0048038;GO:0005739;GO:0015992;GO:0008137;GO:0006814	3702.ATMG00510.1-P	unknown protein; NADH dehydrogenase subunit 7 ; Core subunit of the mitochondrial membrane r [...]	0.9645	COG0649	KOG287_	_	K03935	NDUFS2	NADH-quinone oxidoreductase subunit D (AHRD V1 ***- C4YU74_9RICK); contains Interpro domain(s) IPR010219 NADH dehydrogenase I, D subunit
TCONS_00000607	312	no ORF	gi|57014020|ref|YP_173491.1|	hypothetical protein NitaMp154 [Nicotiana tabacum]	1	GO:0005739	_	_	_	_	_	_	_	_	ORF86 (AHRD V1 ***- B6VJY4_VITVI)
TCONS_00000608	237	no ORF	_	_	_	_	_	_	_	_	_	_	_	_	Unknown Protein (AHRD V1)
TCONS_00000609	656	1-1968(+)	gi|357456223|ref|XP_003598392.1|	F-box protein [Medicago F-box protein [Medicago truncatula]	1	_	_	_	_	_	_	_	_	_	F-box family protein (AHRD V1 *-*- B9HCS6_POPTR); contains Interpro domain(s) IPR017451 F-box associated type 1
TCONS_00000610	164	1-492(+)	gi|357456233|ref|XP_003598397.1|	DNA (cytosine-5)-methyltransferase DRM2 [Medicago truncatula]	0.97	GO:0006555;GO:0003677;GO:0003886;GO:0090116	_	_	_	_	_	_	_	_	DNA (Cytosine-5-)-methyltransferase 3 (AHRD V1 ***- B3DGP2_DANRE)
TCONS_00000611	156	no ORF	_	_	_	_	_	_	_	_	_	_	_	_	Unknown Protein (AHRD V1)
TCONS_00000612	521	1-1563(+)	gi|18404516|ref|NP_565869.1|	uncharacterized protein [Arabidopsis thaliana]	1	GO:0016757;GO:0005794	_	_	_	_	_	_	_	_	Glycosyltransferase-like protein (AHRD V1 **-- D8QTD2_SELML); contains Interpro domain(s) IPR006740 Protein of unknown function DUF604
TCONS_00000613	96	1-291(+)	gi|15224354|ref|NP_181310.1|	zinc-finger protein 10 [Arabidopsis putative C2H2-type zinc finger protein [Arabidopsis thaliana]	1	GO:0005667;GO:0006355;GO:0008270;GO:0045449;GO:0003700;GO:0003676	_	_	_	_	_	_	_	_	RAMOSA1 C2H2 zinc-finger transcription factor (AHRD V1 ***- Q3ZDP6_TRIDA); contains Interpro domain(s) IPR007087 Zinc finger, C2H2-type
TCONS_00000614	287	1-861(+)	gi|15224365|ref|NP_181314.1|	cysteine/histidine-rich C1 domain-containing protein [Arabidopsis thaliana]	1	GO:0047134;GO:0055114	_	_	_	_	_	_	_	_	CHP-rich zinc finger protein-like (AHRD V1 *-*- Q8H5Y9_ORYSJ); contains Interpro domain(s) IPR011424 C1-like
TCONS_00000615	63	1-189(+)	gi|357449721|ref|XP_003595137.1|	Helicase-like protein [Medicago Helicase-like protein [Medicago truncatula]	0.77	_	_	_	_	_	_	_	_	_	Unknown Protein (AHRD V1)
TCONS_00000616	184	1-552(+)	gi|356557339|ref|XP_003546974.1|	PREDICTED: zinc finger MYM-type protein 1-like [Glycine max]	0.86	GO:0003676	_	_	_	_	_	_	_	_	HAT family dimerisation domain containing protein (AHRD V1 **-- Q53M48_ORYSJ)
TCONS_00000617	310	1-933(+)	_	_	_	_	_	_	_	_	_	_	_	_	Unknown Protein (AHRD V1)
TCONS_00000618	95	1-285(+)	_	_	_	_	_	_	_	_	_	_	_	_	Unknown Protein (AHRD V1)
TCONS_00000619	127	1-381(+)	_	_	_	_	_	_	_	_	_	_	_	_	Unknown Protein (AHRD V1)
TCONS_00000620	92	1-276(+)	_	_	_	_	_	_	_	_	_	_	_	_	Unknown Protein (AHRD V1)
TCONS_00000621	265	1-795(+)	gi|15224328|ref|NP_181299.1|	transcription factor AS1 [Arabidopsis thaliana]	1	GO:0009733;GO:0003677;GO:0042742;GO:0009739;GO:0005730;GO:0005667;GO:0003682;GO:0009651;GO:0003700;GO:0009944;GO:0050832;GO:0045892;GO:0000793;GO:0008356;GO:0000785;GO:0010338;GO:0009753;GO:0045088;GO:0042803;GO:0009751;GO:0046686;GO:0045449;GO:0009615	_	_	_	_	_	_	K09422	MYBP	Phantastica transcription factor (Fragment) (AHRD V1 **-* Q7XBQ4_AQUFO)
TCONS_00000622	789	no ORF	gi|15224330|ref|NP_181300.1|	expansin-A3 [Arabidopsis thaliana]	1	GO:0016020;GO:0009826;GO:0009831;GO:0009739;GO:0009828;GO:0005576;GO:0010114;GO:0006949	3702.AT2G37640.1-P	EXP3; member of Alpha-Expansin Gene Family. Naming convention from the Expansin Working Grou [...]	1	_	_	NOG2681_2	_	_	Expansin (AHRD V1 ***- A4GWU6_LITCN); contains Interpro domain(s) IPR007112 Expansin 45, endoglucanase-like IPR007117 Pollen allergen/expansin, C-terminal
TCONS_00000623	55	1-165(+)	gi|147816618|emb|CAN68388.1|	hypothetical protein VITISV_038864 [Vitis vinifera]	0.8	GO:0015074;GO:0043531;GO:0003677;GO:0006281;GO:0006952;GO:0008270;GO:0005543	_	_	_	_	_	_	_	_	Gag-Pol polyprotein (AHRD V1 ***- B8YLY3_MEDTR)
TCONS_00000624	270	no ORF	_	_	_	_	_	_	_	_	_	_	_	_	Unknown Protein (AHRD V1)
TCONS_00000625	216	no ORF	_	_	_	_	_	_	_	_	_	_	_	_	Unknown Protein (AHRD V1)
TCONS_00000626	1084	1-3252(+)	gi|399024625|ref|ZP_10726658.1|	DNA mismatch repair protein MutS [Chryseobacterium sp. CF314]	0.97	GO:0003684;GO:0005524;GO:0006298;GO:0030983	_	_	_	_	_	_	K03555	mutS	DNA mismatch repair protein mutS (AHRD V1 ***- D7VUY4_9FLAO); contains Interpro domain(s) IPR005748 DNA mismatch repair protein MutS, type 1
TCONS_00000627	742	1-2226(+)	gi|357456215|ref|XP_003598388.1|	F-box/kelch-repeat protein [Medicago truncatula]	0.99	_	_	_	_	_	_	_	_	_	F-box family protein (AHRD V1 *-*- D7L456_ARALY); contains Interpro domain(s) IPR006527 F-box associated
TCONS_00000628	718	1-2154(+)	gi|241156201|ref|XP_002407719.1|	PDZ-containing protein, putative [Ixodes scapularis]	0.67	_	7425.XP_001606112	similar to prIL-16	0.8333	_	KOG3528	_	_	_	PDZ domain containing protein (Fragment) (AHRD V1 *--- A8PIU5_BRUMA); contains Interpro domain(s) IPR001478 PDZ/DHR/GLGF
TCONS_00000629	186	no ORF	_	_	_	_	_	_	_	_	_	_	_	_	Unknown Protein (AHRD V1)
TCONS_00000630	441	no ORF	gi|57013984|ref|YP_173456.1|	cytochrome oxidase subunit 3 [Nicotiana tabacum]	0.99	GO:0019646;GO:0045277;GO:0006123;GO:0004129;GO:0016021;GO:0005743;GO:0015992	_	_	_	_	_	_	K02262	COX3	Cytochrome c oxidase subunit 3 (AHRD V1 ***- Q5M9V7_TOBAC); contains Interpro domain(s) IPR000298 Cytochrome c oxidase, subunit III
TCONS_00000631	471	no ORF	gi|57013983|ref|YP_173455.1|	orfB protein [Nicotiana tabacum]	0.98	GO:0019646;GO:0045277;GO:0006123;GO:0004129;GO:0015986;GO:0000276;GO:0016820;GO:0016021	29760.GSVIVG00006954001	SubName: Full=Chromosome chr1 scaffold_180, whole genome shotgun sequence;	0.9304	_	_	NOG249_96	K02109	ATPF0B, atpF	ATPase subunit 8 (AHRD V1 ***- B6VJW7_VITVI); contains Interpro domain(s) IPR003319 ATPase, F0 complex, subunit 8, mitochondrial, plant
TCONS_00000632	70	1-210(+)	_	_	_	_	_	_	_	_	_	_	_	_	Unknown Protein (AHRD V1)
TCONS_00000633	573	no ORF	gi|505273|emb|CAA56168.1|	NADH dehydrogenase [Solanum tuberosum]	0.99	GO:0006744;GO:0009579;GO:0050897;GO:0005747;GO:0006120;GO:0008270;GO:0009853;GO:0015992;GO:0006814;GO:0005886;GO:0008137	3702.ATMG00070.1-P	unknown protein; NADH dehydrogenase subunit 9 ; Core subunit of the mitochondrial membrane r [...]	0.9842	COG0852	KOG1713	_	K03936	NDUFS3	NADH-quinone oxidoreductase subunit C (AHRD V1 ***- NUOC_MAGSA); contains Interpro domain(s) IPR001268 NADH:ubiquinone oxidoreductase, 30 kDa subunit
TCONS_00000634	228	no ORF	gi|386799286|ref|YP_006291827.1|	orf43 gene product (mitochondrion) [Daucus carota subsp. sativus]	0.87	GO:0005739	_	_	_	_	_	_	_	_	Unknown Protein (AHRD V1)
TCONS_00000635	201	no ORF	_	_	_	_	_	_	_	_	_	_	_	_	Unknown Protein (AHRD V1)
TCONS_00000636	461	1-1383(+)	gi|392574207|gb|EIW67344.1|	hypothetical protein TREMEDRAFT_33719 [Tremella mesenterica DSM 1558]	0.8	GO:0008270	_	_	_	_	_	_	_	_	RING finger protein 13 (AHRD V1 *-*- RNF13_CHICK); contains Interpro domain(s) IPR018957 Zinc finger, C3HC4 RING-type
TCONS_00000637	238	1-717(+)	gi|399024674|ref|ZP_10726705.1|	hypothetical protein PMI13_02666 [Chryseobacterium sp. CF314]	0.79	_	_	_	_	_	_	_	_	_	Unknown Protein (AHRD V1)
TCONS_00000638	205	1-618(+)	gi|300774680|ref|ZP_07084543.1|	DNA alkylation repair enzyme [Chryseobacterium gleum ATCC 35910]	0.89	_	531844.FIC_00018	predicted DNA alkylation repair enzyme	0.7552	COG4912	_	_	_	_	DNA alkylation repair enzyme (AHRD V1 ***- D7VV55_9FLAO); contains Interpro domain(s) IPR014825 DNA alkylation repair enzyme
TCONS_00000639	54	1-162(-)	gi|300774679|ref|ZP_07084542.1|	Na(+)/H(+) antiporter NhaP [Chryseobacterium gleum ATCC 35910]	0.97	GO:0055085;GO:0006885;GO:0016021;GO:0015299;GO:0006812	_	_	_	_	_	_	K03316	TC.CPA1	Sodium/hydrogen exchanger (AHRD V1 ***- A6EBA6_9SPHI); contains Interpro domain(s) IPR006153 Cation/H+ exchanger
TCONS_00000640	570	1-1710(+)	gi|300774677|ref|ZP_07084540.1|	GTP-binding protein HflX [Chryseobacterium gleum ATCC 35910]	0.96	GO:0006184;GO:0005525;GO:0005737;GO:0003924	531844.FIC_00017	GTP-binding protein HflX	0.9474	COG2262	_	_	K03665	hflX	GTP-binding protein HflX (AHRD V1 ***- D7VV52_9FLAO); contains Interpro domain(s) IPR016496 GTP-binding protein, HflX
TCONS_00000641	693	1-2082(+)	gi|399025158|ref|ZP_10727173.1|	putative phosphohydrolase [Chryseobacterium sp. CF314]	0.89	GO:0016787	_	_	_	_	_	_	_	_	Calcineurin-like phosphoesterase (AHRD V1 **-- Q1Z3M3_PHOPR); contains Interpro domain(s) IPR004843 Metallophosphoesterase
TCONS_00000642	654	no ORF	gi|57014000|ref|YP_173471.1|	NADH dehydrogenase subunit 6 [Nicotiana tabacum]	1	GO:0006120;GO:0005747;GO:0006744;GO:0016021;GO:0015992;GO:0006814;GO:0008137	3702.ATMG00270.1-P	unknown protein; NADH dehydrogenase subunit 6 ; Core subunit of the mitochondrial membrane r [...]	0.9767	COG0839	_	_	K03884	ND6	NADH-ubiquinone oxidoreductase chain 6 (Fragment) (AHRD V1 ***- Q2PZB4_BRAOB); contains Interpro domain(s) IPR001457 NADH:ubiquinone/plastoquinone oxidoreductase, chain 6
TCONS_00000643	408	281-1504(+)	gi|57014001|ref|YP_173472.1|	ribosomal protein S4 [Nicotiana tabacum]	0.99	GO:0042254;GO:0006412;GO:0005763;GO:0003735;GO:0019843;GO:0009507	_	_	_	_	_	_	_	_	Ribosomal protein S4 (AHRD V1 ***- D5I3A5_CITLA); contains Interpro domain(s) IPR002942 RNA-binding S4
TCONS_00000644	75	1-225(+)	gi|57014003|ref|YP_173474.1|	hypothetical protein NitaMp137 [Nicotiana tabacum]	0.98	GO:0033926;GO:0005982;GO:0017177;GO:0005829;GO:0004575;GO:0005985;GO:0005739	_	_	_	_	_	_	_	_	Neutral invertase-like protein (Fragment) (AHRD V1 ***- Q75UP5_IPOBA); contains Interpro domain(s) IPR006937 Plant neutral invertase
TCONS_00000645	213	no ORF	_	_	_	_	_	_	_	_	_	_	_	_	Unknown Protein (AHRD V1)
TCONS_00000646	354	no ORF	_	_	_	_	_	_	_	_	_	_	_	_	Unknown Protein (AHRD V1)
TCONS_00000647	160	1-480(+)	gi|304376251|dbj|BAJ15412.1|	ribosomal protein L10 [Solanum lycopersicum]	1	GO:0005840;GO:0005739	_	_	_	_	_	_	_	_	Ribosomal protein L10 (Fragment) (AHRD V1 ***- D1KY68_SARPR)
TCONS_00000648	1501	no ORF	gi|57014014|ref|YP_173485.1|	ribosomal protein L2 [Nicotiana tabacum]	0.98	GO:0003723;GO:0015934;GO:0042254;GO:0006412;GO:0003735;GO:0016740;GO:0005739;GO:0009507	_	_	_	_	_	_	_	_	Ribosomal protein L2 (AHRD V1 ***- Q5M9S7_TOBAC); contains Interpro domain(s) IPR002171 Ribosomal protein L2
TCONS_00000649	151	1-453(+)	gi|3236252|gb|AAC23640.1|	CER1-like protein [Arabidopsis thaliana]	1	GO:0005506;GO:0016021;GO:0006633;GO:0055114;GO:0016491	_	_	_	_	_	_	K15404	K15404, CER1	CER1-like protein (AHRD V1 ***- O80938_ARATH)
TCONS_00000650	354	1-1062(+)	gi|3236252|gb|AAC23640.1|	CER1-like protein [Arabidopsis thaliana]	1	GO:0005506;GO:0016021;GO:0006633;GO:0055114;GO:0016491	_	_	_	_	_	_	_	_	CER1-like protein (AHRD V1 **-- O80938_ARATH); contains Interpro domain(s) IPR006694 Fatty acid hydroxylase
TCONS_00000651	447	no ORF	gi|3236252|gb|AAC23640.1|	CER1-like protein [Arabidopsis thaliana]	1	GO:0005506;GO:0016021;GO:0006633;GO:0055114;GO:0016491	_	_	_	_	_	_	_	_	CER1-like protein (AHRD V1 **-- O80938_ARATH); contains Interpro domain(s) IPR006694 Fatty acid hydroxylase
TCONS_00000652	74	754-975(-)	gi|15224306|ref|NP_181290.1|	Rossmann-fold NAD(P)-binding domain-containing protein [Arabidopsis thaliana]	1	GO:0000166;GO:0055114;GO:0009860;GO:0016491	_	_	_	_	_	_	_	_	Short-chain dehydrogenase/reductase family protein (AHRD V1 ***- D7LJU7_ARALY); contains Interpro domain(s) IPR002347 Glucose/ribitol dehydrogenase
TCONS_00000653	413	1-1239(+)	gi|15224315|ref|NP_181291.1|	ADP-ribosylation factor GTPase-activating protein AGD7 [Arabidopsis thaliana]	0.96	GO:0008060;GO:0032312;GO:0005634;GO:0003677;GO:0006007;GO:0048193;GO:0005794;GO:0005829;GO:0008270;GO:0030244	3702.AT2G37550.2-P	AGD7; ARF GTPase activator/ DNA binding / zinc ion binding; A member of ARF GAP domain (AGD) [...]	1	COG5347	_	_	K12492	ARFGAP1	ADP-ribosylation factor GTPase activating protein 1 (AHRD V1 *-*- Q0V8A7_BOVIN); contains Interpro domain(s) IPR001164 Arf GTPase activating protein
TCONS_00000654	330	no ORF	_	_	_	_	_	_	_	_	_	_	_	_	Unknown Protein (AHRD V1)
TCONS_00000655	234	1-702(+)	_	_	_	_	_	_	_	_	_	_	_	_	Unknown Protein (AHRD V1)
TCONS_00000656	283	1-849(+)	gi|300774641|ref|ZP_07084504.1|	hydroxymethylglutaryl-CoA lyase [Chryseobacterium gleum ATCC 35910]	0.98	GO:0006574;GO:0006552;GO:0004419;GO:0046950;GO:0006550	_	_	_	_	_	_	K01640	E4.1.3.4, HMGCL, hmgL	Hydroxymethylglutaryl-CoA lyase (AHRD V1 ***- D7VV16_9FLAO); contains Interpro domain(s) IPR000891 Pyruvate carboxyltransferase
TCONS_00000657	478	1-1434(+)	gi|300774620|ref|ZP_07084483.1|	possible thiamine-phosphate kinase [Chryseobacterium gleum ATCC 35910]	0.98	GO:0009228;GO:0000287;GO:0016310;GO:0005524;GO:0009030;GO:0009229	531844.FIC_02443	Thiamine-monophosphate kinase	0.9275	COG0611	_	_	K00946	thiL	Thiamine-monophosphate kinase (AHRD V1 ***- C6X363_FLAB3); contains Interpro domain(s) IPR006283 Thiamine-monophosphate kinase
TCONS_00000658	153	2107-2565(-)	gi|255539969|ref|XP_002511049.1|	pterin-4-alpha-carbinolamine dehydratase, putative [Ricinus communis]	0.85	GO:0008124;GO:0006729;GO:0009507	_	_	_	_	_	_	_	_	Pterin-4-alpha-carbinolamine dehydratase (AHRD V1 *-** B6T9C1_MAIZE); contains Interpro domain(s) IPR001533 Transcriptional coactivator/pterin dehydratase
TCONS_00000659	281	1-843(+)	_	_	_	_	_	_	_	_	_	_	_	_	ATP binding protein (AHRD V1 **-- D7MPZ5_ARALY); contains Interpro domain(s) IPR001841 Zinc finger, RING-type
TCONS_00000660	107	1-321(+)	_	_	_	_	_	_	_	_	_	_	_	_	Unknown Protein (AHRD V1)
TCONS_00000661	54	1-162(+)	gi|255579990|ref|XP_002530829.1|	conserved hypothetical protein [Ricinus communis]	0.79	GO:0005739	_	_	_	_	_	_	_	_	Unknown Protein (AHRD V1)
TCONS_00000662	157	251-721(+)	_	_	_	_	_	_	_	_	_	_	_	_	Unknown Protein (AHRD V1)
TCONS_00000663	378	1-1137(+)	gi|27381921|ref|NP_773450.1|	transcriptional regulator [Bradyrhizobium japonicum USDA 110]	0.83	GO:0005667;GO:0006355;GO:0043565;GO:0045449;GO:0003700	_	_	_	_	_	_	_	_	Transcriptional regulator GntR-family (AHRD V1 ***- A9I3B6_BORPD); contains Interpro domain(s) IPR011711 GntR, C-terminal
TCONS_00000664	192	no ORF	gi|339324085|ref|YP_004682978.1|	endoribonuclease L-PSP [Cupriavidus necator N-1]	0.94	_	_	_	_	_	_	_	_	_	Unknown Protein (AHRD V1)
TCONS_00000665	380	1-1140(+)	gi|377810962|ref|YP_005043402.1|	HTH-type transcriptional regulator TrpL [Burkholderia sp. YI23]	0.73	GO:0006351	_	_	_	_	_	_	_	_	Transcriptional regulator LysR family (AHRD V1 ***- A7IJH0_XANP2); contains Interpro domain(s) IPR005119 LysR, substrate-binding
TCONS_00000666	449	1-1347(+)	gi|288553014|ref|ZP_03452158.2|	hypothetical protein BUC_3793 [Burkholderia pseudomallei 576]	0.69	GO:0016310;GO:0055129;GO:0003723;GO:0000051;GO:0005524;GO:0006537;GO:0004349;GO:0005737	_	_	_	_	_	_	K00931	proB	Glutamate 5-kinase (AHRD V1 ***- D8NNP5_RALSO); contains Interpro domain(s) IPR011529 Glutamate 5-kinase, pro-B
TCONS_00000667	466	1-1398(+)	gi|94312035|ref|YP_585245.1|	GTPase CgtA [Cupriavidus metallidurans CH34]	0.93	GO:0000287;GO:0006184;GO:0005525;GO:0005737;GO:0003924	_	_	_	_	_	_	K03979	obg	GTPase obg (AHRD V1 *-*- C5AAG0_BURGB); contains Interpro domain(s) IPR006169 GTP1/OBG subdomain
TCONS_00000668	267	no ORF	gi|94312037|ref|YP_585247.1|	50S ribosomal protein L21 [Cupriavidus metallidurans CH34]	0.99	GO:0005840;GO:0042254;GO:0016853;GO:0006412;GO:0003735;GO:0019843	_	_	_	_	_	_	K02888	RP-L21, rplU	50S ribosomal protein L21 (AHRD V1 ***- B5SIE7_RALSO); contains Interpro domain(s) IPR001787 Ribosomal protein L21
TCONS_00000669	363	no ORF	gi|222871211|gb|EEF08342.1|	predicted protein [Populus trichocarpa]	0.82	_	_	_	_	_	_	_	_	_	Unknown Protein (AHRD V1)
TCONS_00000670	366	1-1098(+)	gi|113205399|gb|AAU90302.2|	Ulp1 protease family, C-terminal catalytic domain containing protein [Solanum demissum]	0.69	_	_	_	_	_	_	_	_	_	Sentrin-specific protease 2 (AHRD V1 *-*- SENP2_HUMAN); contains Interpro domain(s) IPR003653 Peptidase C48, SUMO/Sentrin/Ubl1
TCONS_00000671	586	1-1758(+)	gi|113205244|gb|AAT39318.2|	hypothetical protein SDM1_28t00022 [Solanum demissum]	0.56	_	_	_	_	_	_	_	_	_	Ulp1 protease family C-terminal catalytic domain containing protein (AHRD V1 *-*- Q60D46_SOLDE)
TCONS_00000672	541	1-1626(+)	_	_	_	_	_	_	_	_	_	_	_	_	Unknown Protein (AHRD V1)
TCONS_00000673	855	no ORF	gi|398976511|ref|ZP_10686417.1|	type VI secretion-associated protein, VC_A0119 family [Pseudomonas sp. GM25]	1	_	_	_	_	_	_	_	K11910	vasJ	Type VI secretion-associated protein family (AHRD V1 ***- B5FD91_VIBFM)
TCONS_00000674	162	no ORF	_	_	_	_	_	_	_	_	_	_	_	_	Unknown Protein (AHRD V1)
TCONS_00000675	117	1-351(+)	_	_	_	_	_	_	_	_	_	_	_	_	Unknown Protein (AHRD V1)
TCONS_00000676	708	no ORF	gi|94312082|ref|YP_585292.1|	molybdopterin oxidoreductase [Cupriavidus metallidurans CH34]	0.92	GO:0015942;GO:0009055;GO:0009326;GO:0030151;GO:0006118;GO:0015947;GO:0055114;GO:0051536;GO:0016661;GO:0046487;GO:0008863	_	_	_	_	_	_	_	_	Unknown Protein (AHRD V1)
TCONS_00000677	858	no ORF	gi|94312080|ref|YP_585290.1|	TetR family transcriptional regulator [Cupriavidus metallidurans CH34]	0.93	GO:0003677;GO:0006355	3694.grail3.1234000401	Predicted protein	0.9392	COG1309	_	_	_	_	Unknown Protein (AHRD V1)
TCONS_00000678	521	1-1566(+)	gi|94312077|ref|YP_585287.1|	MarR family transcriptional regulator [Cupriavidus metallidurans CH34]	0.84	GO:0003677;GO:0005667;GO:0006355;GO:0045449;GO:0003700	266264.Rmet_3146	MarR family transcriptional regulator	0.8298	COG1846	_	_	_	_	Transcriptional regulator MarR-family (AHRD V1 *-*- Q1LIK8_RALME); contains Interpro domain(s) IPR000835 Bacterial regulatory protein, MarR
TCONS_00000679	334	1-1002(+)	gi|94312076|ref|YP_585286.1|	extra-cytoplasmic solute receptor protein [Cupriavidus metallidurans CH34]	0.97	GO:0030288	3694.eugene3.09070001	Predicted protein	0.9769	COG3181	_	_	_	_	Extra-cytoplasmic Solute Receptor protein (AHRD V1 **-- Q1LIK9_RALME); contains Interpro domain(s) IPR005064 Bordetella uptake gene
TCONS_00000680	104	1-312(+)	gi|297848524|ref|XP_002892143.1|	glutaredoxin family protein [Arabidopsis lyrata subsp. lyrata]	0.85	GO:0015035;GO:0048653;GO:0009055;GO:0008794;GO:0006118;GO:0045454	59689.scaffold_100246.1	annotation not avaliable	0.8627	COG0695	KOG1752	_	_	_	Glutaredoxin family protein (AHRD V1 ***- D7KCA5_ARALY); contains Interpro domain(s) IPR011905 Glutaredoxin-like, plant II
TCONS_00000681	88	1-264(+)	_	_	_	_	_	_	_	_	_	_	_	_	Unknown Protein (AHRD V1)
TCONS_00000682	246	no ORF	_	_	_	_	_	_	_	_	_	_	_	_	Unknown Protein (AHRD V1)
TCONS_00000683	377	1-1131(+)	gi|321259389|ref|XP_003194415.1|	nonhistone protein 6 [Cryptococcus gattii WM276]	0.75	_	_	_	_	_	_	_	K11296	HMGB3	High mobility group protein (AHRD V1 *-*- A8HXE1_CHLRE); contains Interpro domain(s) IPR000910 High mobility group, HMG1/HMG2
TCONS_00000684	189	no ORF	_	_	_	_	_	_	_	_	_	_	_	_	Unknown Protein (AHRD V1)
TCONS_00000685	501	1-1503(+)	gi|357455511|ref|XP_003598036.1|	Cellulose synthase [Medicago Cellulose synthase [Medicago truncatula]	0.7	GO:0016740	_	_	_	_	_	_	_	_	Cellulose synthase-4 (AHRD V1 **** Q9LLI6_MAIZE); contains Interpro domain(s) IPR005150 Cellulose synthase
TCONS_00000686	242	1-726(+)	gi|224086657|ref|XP_002307923.1|	predicted protein [Populus predicted protein [Populus trichocarpa]	0.95	_	_	_	_	_	_	_	_	_	Endoplasmic reticulum-Golgi intermediate compartment protein 3 (Predicted) (AHRD V1 *-*- B1MTM4_CALMO); contains Interpro domain(s) IPR012936 Protein of unknown function DUF1692
TCONS_00000687	113	1-339(+)	_	_	_	_	_	_	_	_	_	_	_	_	Unknown Protein (AHRD V1)
TCONS_00000688	741	no ORF	gi|404302420|gb|EJZ56382.1|	hypothetical protein I1A_000690 [Pseudomonas fluorescens R124]	1	GO:0005886	_	_	_	_	_	_	K02058	ABC.SS.S	Unknown Protein (AHRD V1)
TCONS_00000689	461	1-1383(+)	gi|398963938|ref|ZP_10679939.1|	arabinose efflux permease family protein [Pseudomonas sp. GM30]	0.99	GO:0008643;GO:0055085;GO:0016021;GO:0022857	205922.Pfl01_0670	general substrate transporter	0.9753	COG0477	_	_	K08369	ydjE	Major facilitator family transporter (AHRD V1 **-- Q3JLL5_BURP1); contains Interpro domain(s) IPR016196 Major facilitator superfamily, general substrate transporter
TCONS_00000690	468	no ORF	gi|374371519|ref|ZP_09629475.1|	D-serine dehydratase [Cupriavidus basilensis OR16]	0.69	GO:0016836;GO:0046416;GO:0006544;GO:0008721;GO:0006566;GO:0030170;GO:0006563	_	_	_	_	_	_	K01753	dsdA	D-serine dehydratase (AHRD V1 ***- A3LDF4_PSEAE); contains Interpro domain(s) IPR011780 D-serine ammonia-lyase
TCONS_00000691	660	no ORF	gi|359797198|ref|ZP_09299784.1|	hypothetical protein KYC_09696 [Achromobacter arsenitoxydans SY8]	0.87	GO:0030288	_	_	_	_	_	_	_	_	Unknown Protein (AHRD V1)
TCONS_00000692	767	1-2301(+)	gi|91778328|ref|YP_553536.1|	hypothetical protein Bxe_B1782 [Burkholderia xenovorans LB400]	0.86	_	_	_	_	_	_	_	_	_	Unknown Protein (AHRD V1)
TCONS_00000693	312	1-936(+)	_	_	_	_	_	_	_	_	_	_	_	_	Unknown Protein (AHRD V1)
TCONS_00000694	495	1-1485(+)	_	_	_	_	_	_	_	_	_	_	_	_	Unknown Protein (AHRD V1)
TCONS_00000695	699	no ORF	gi|94312457|ref|YP_585667.1|	porin, OmpW family [Cupriavidus metallidurans CH34]	0.97	GO:0009279;GO:0016021	_	_	_	_	_	_	K07275	ompW	Unknown Protein (AHRD V1)
TCONS_00000696	148	1-447(+)	gi|255647862|gb|ACU24390.1|	unknown [Glycine max]	0.72	GO:0043229;GO:0044267;GO:0044699;GO:0046872;GO:0016874	_	_	_	_	_	_	_	_	E3 ubiquitin-protein ligase SINA-like 10 (AHRD V1 **** SIL10_ARATH); contains Interpro domain(s) IPR004162 Seven in absentia protein
TCONS_00000697	180	3-542(+)	gi|51587332|emb|CAF31508.1|	S-adenosyl-L-methionine:benzoic acid/salicylic acid carboxyl methyltransferase [Nicotiana suaveolens]	0.72	_	_	_	_	_	_	_	_	_	S-adenosyl-L-methionine salicylic acid carboxyl methyltransferase 1 (AHRD V1 ***- B5TVE1_TOBAC); contains Interpro domain(s) IPR005299 SAM dependent carboxyl methyltransferase
TCONS_00000698	355	1-1068(+)	gi|189202320|ref|XP_001937496.1|	ketohexokinase [Pyrenophora tritici-repentis Pt-1C-BFP]	0.77	GO:0016772	_	_	_	_	_	_	K00846	E2.7.1.3, KHK	Ketohexokinase (AHRD V1 ***- B2WC01_PYRTR)
TCONS_00000699	540	no ORF	gi|189202318|ref|XP_001937495.1|	conserved hypothetical protein [Pyrenophora tritici-repentis Pt-1C-BFP]	0.93	_	_	_	_	_	_	_	_	_	Predicted CDS Pa_1_1990 (AHRD V1 ***- B2A9W2_PODAN)
TCONS_00000700	254	1-762(+)	gi|189202316|ref|XP_001937494.1|	conserved hypothetical protein [Pyrenophora tritici-repentis Pt-1C-BFP]	0.97	GO:0055114;GO:0016491	_	_	_	_	_	_	_	_	Oxidoreductase NAD-binding domain-containing protein 1 (AHRD V1 ***- OXND1_MOUSE)
TCONS_00000701	636	no ORF	gi|189202314|ref|XP_001937493.1|	conserved hypothetical protein [Pyrenophora tritici-repentis Pt-1C-BFP]	0.93	_	_	_	_	_	_	_	_	_	Unknown Protein (AHRD V1)
TCONS_00000702	233	1-702(+)	gi|345559818|gb|EGX42950.1|	hypothetical protein AOL_s00215g899 [Arthrobotrys oligospora ATCC 24927]	0.63	_	_	_	_	_	_	_	_	_	Acetyltransferase (AHRD V1 ***- B5GJR9_9ACTO); contains Interpro domain(s) IPR000182 GCN5-related N-acetyltransferase
TCONS_00000703	230	1-690(+)	gi|225455380|ref|XP_002277839.1|	PREDICTED: calcineurin B-like protein 04 [Vitis vinifera]	0.82	GO:0016020;GO:0030007;GO:0005509;GO:0005737;GO:0005513;GO:0042539	3694.eugene3.00010766	hypothetical protein	0.8421	COG5126	KOG__34	_	K06268	PPP3R, CNB	Calcineurin B-like calcium binding protein (AHRD V1 **** B2ZYT8_VICFA); contains Interpro domain(s) IPR015757 Calcineurin B protein
TCONS_00000704	828	1-2484(+)	gi|367051943|ref|XP_003656350.1|	hypothetical protein THITE_131090, partial [Thielavia terrestris NRRL 8126]	0.53	_	_	_	_	_	_	_	_	_	C2H2 finger domain-containing protein (AHRD V1 *--- C6HL38_AJECH)
TCONS_00000705	156	no ORF	_	_	_	_	_	_	_	_	_	_	_	_	Unknown Protein (AHRD V1)
TCONS_00000706	282	no ORF	gi|28261758|ref|NP_783272.1|	ribosomal protein L2 [Atropa ribosomal protein L2 [Solanum lycopersicum]	0.98	GO:0042254;GO:0015934;GO:0006412;GO:0005739;GO:0016740;GO:0003735;GO:0019843;GO:0009507	_	_	_	_	_	_	K02886	RP-L2, rplB	50S ribosomal protein L2 chloroplastic (AHRD V1 *-*- A6YA71_9MAGN); contains Interpro domain(s) IPR002171 Ribosomal protein L2
TCONS_00000707	705	no ORF	_	_	_	_	_	_	_	_	_	_	_	_	Unknown Protein (AHRD V1)
TCONS_00000708	105	646-960(-)	_	_	_	_	_	_	_	_	_	_	_	_	Unknown Protein (AHRD V1)
TCONS_00000709	158	1-474(+)	_	_	_	_	_	_	_	_	_	_	_	_	Unknown Protein (AHRD V1)
TCONS_00000710	211	1-633(+)	gi|255586471|ref|XP_002533879.1|	poly(A) polymerase, putative [Ricinus communis]	0.81	GO:0003723;GO:0004810;GO:0005739;GO:0008033	_	_	_	_	_	_	_	_	TRNA nucleotidyltransferase (AHRD V1 ***- Q42867_LUPAL)
TCONS_00000711	344	1-1032(+)	gi|225443478|ref|XP_002270076.1|	PREDICTED: hydroxycinnamoyl-Coenzyme A shikimate/quinate hydroxycinnamoyltransferase [Vitis vinifera]	0.69	_	_	_	_	_	_	_	_	_	Transferase family protein (AHRD V1 **-* D7KID7_ARALY); contains Interpro domain(s) IPR003480 Transferase
TCONS_00000712	237	no ORF	gi|103485775|ref|YP_615336.1|	acyl carrier protein [Sphingopyxis alaskensis RB2256]	1	GO:0006810;GO:0042967;GO:0006633;GO:0000036;GO:0005737	317655.Sala_0280	acyl carrier protein; Carrier of the growing fatty acid chain in fatty acid biosynthesis (By [...]	1	COG0236	_	_	K02078	acpP	Acyl carrier protein (AHRD V1 ***- A5V2E4_SPHWW); contains Interpro domain(s) IPR003231 Acyl carrier protein (ACP)
TCONS_00000713	327	1-984(+)	gi|103485774|ref|YP_615335.1|	hypothetical protein Sala_0279 [Sphingopyxis alaskensis RB2256]	0.85	_	_	_	_	_	_	_	_	_	Tetratricopeptide TPR_2 repeat protein (AHRD V1 *-*- A7IHP8_XANP2)
TCONS_00000714	834	no ORF	gi|395492475|ref|ZP_10424054.1|	methyl-accepting chemotaxis sensory transducer [Sphingomonas sp. PAMC 26617]	0.7	_	_	_	_	_	_	_	K03406	mcp	Methyl-accepting chemotaxis sensory transducer (AHRD V1 ***- B1MA17_METRJ); contains Interpro domain(s) IPR003660 HAMP linker domain
TCONS_00000715	379	1-1137(+)	_	_	_	_	_	_	_	_	_	_	_	_	F-box domain containing protein (AHRD V1 ***- Q2QXK7_ORYSJ); contains Interpro domain(s) IPR005174 Protein of unknown function DUF295
TCONS_00000716	200	1-600(+)	gi|255549562|ref|XP_002515833.1|	nucleic acid binding protein, putative [Ricinus communis]	0.75	GO:0003676	_	_	_	_	_	_	_	_	U1 small nuclear ribonucleoprotein A (AHRD V1 *--- SNRPA_DROME); contains Interpro domain(s) IPR012677 Nucleotide-binding, alpha-beta plait
TCONS_00000717	182	1-546(+)	_	_	_	_	_	_	_	_	_	_	_	_	Unknown Protein (AHRD V1)
TCONS_00000718	441	1-1323(+)	gi|66841327|dbj|BAD99222.1|	mutator transposase-like polypeptide [Petunia x hybrida]	0.84	_	_	_	_	_	_	_	_	_	Serine/threonine-protein phosphatase 7 long form homolog (AHRD V1 **-- PPP7L_ARATH); contains Interpro domain(s) IPR019557 Aminotransferase-like, plant mobile domain
TCONS_00000719	258	no ORF	_	_	_	_	_	_	_	_	_	_	_	_	Unknown Protein (AHRD V1)
TCONS_00000720	234	no ORF	gi|57013892|ref|YP_173366.1|	apocytochrome b [Nicotiana tabacum]	1	GO:0009897;GO:0005982;GO:0010215;GO:0006096;GO:0006118;GO:0000271;GO:0007389;GO:0022904;GO:0009926;GO:0009055;GO:0008361;GO:0005750;GO:0006816;GO:0009930;GO:0009266;GO:0009932;GO:0045285;GO:0046686;GO:0006833;GO:0008121;GO:0048767;GO:0030243;GO:0006119;GO:0006972;GO:0009651;GO:0016021;GO:0000272;GO:0046658;GO:0015992;GO:0007030;GO:0009750;GO:0009060;GO:0009505;GO:0009825;GO:0046872;GO:0043481	_	_	_	_	_	_	K00412	CYTB, petB	Cytochrome b (AHRD V1 ***- Q95871_TOBAC); contains Interpro domain(s) IPR016175 Cytochrome b/b6
TCONS_00000721	318	1-954(+)	gi|77416977|gb|ABA81884.1|	nuclear RNA binding protein-like [Solanum tuberosum]	0.96	_	_	_	_	_	_	_	K13199	SERBP1	Unknown Protein (AHRD V1)
TCONS_00000722	169	3-512(+)	gi|77416977|gb|ABA81884.1|	nuclear RNA binding protein-like [Solanum tuberosum]	0.96	GO:0044464	29760.GSVIVG00019069001	SubName: Full=Chromosome chr15 scaffold_19, whole genome shotgun sequence;	0.7632	_	KOG2945	_	K13199	SERBP1	Unknown Protein (AHRD V1)
TCONS_00000723	121	1-363(+)	_	_	_	_	_	_	_	_	_	_	_	_	Unknown Protein (AHRD V1)
TCONS_00000724	590	1-1770(+)	gi|346683364|ref|YP_004849326.1|	cytochrome c biogenesis FN [Cucumis sativus]	0.89	GO:0016020;GO:0015232;GO:0017004;GO:0005739;GO:0015886;GO:0008535	3694.eugene3.06260003	hypothetical protein	0.9701	COG1138	_	_	_	_	Cytochrome c-type biogenesis protein CcmF (AHRD V1 *-*- Q1ZIX1_9GAMM); contains Interpro domain(s) IPR003569 Cytochrome c-type biogenesis protein CcbS
TCONS_00000725	77	62-292(+)	_	_	_	_	_	_	_	_	_	_	_	_	Unknown Protein (AHRD V1)
TCONS_00000726	107	1-321(+)	_	_	_	_	_	_	_	_	_	_	_	_	Unknown Protein (AHRD V1)
TCONS_00000727	282	1-846(+)	gi|225431388|ref|XP_002272117.1|	PREDICTED: auxin-induced protein 5NG4 [Vitis vinifera]	0.78	_	_	_	_	_	_	_	_	_	Nodulin-like protein (AHRD V1 **-- B6TIX8_MAIZE); contains Interpro domain(s) IPR000620 Protein of unknown function DUF6, transmembrane
TCONS_00000728	128	1-384(+)	gi|398976502|ref|ZP_10686408.1|	hypothetical protein PMI24_02529 [Pseudomonas sp. GM25]	0.98	_	205922.Pfl01_5605	hypothetical protein	0.9474	COG4315	_	_	_	_	Secreted repeat protein (AHRD V1 **-- B6JF22_OLICO); contains Interpro domain(s) IPR014558 Uncharacterised conserved lipoprotein
TCONS_00000729	342	no ORF	gi|398976499|ref|ZP_10686405.1|	CBS domain-containing protein [Pseudomonas sp. GM25]	1	GO:0050660	_	_	_	_	_	_	_	_	Unknown Protein (AHRD V1)
TCONS_00000730	864	no ORF	gi|77461829|ref|YP_351336.1|	hypothetical protein Pfl01_5608 [Pseudomonas fluorescens Pf0-1]	1	GO:0050660	_	_	_	_	_	_	_	_	Unknown Protein (AHRD V1)
TCONS_00000731	192	no ORF	_	_	_	_	_	_	_	_	_	_	_	_	Unknown Protein (AHRD V1)
TCONS_00000732	161	1-483(+)	gi|75149551|sp|Q851V5.1|Y3216_ORYSJ	RecName: Full=Putative B3 domain-containing protein Os03g0621600 putative auxin response factor [Oryza sativa Japonica Group]	0.52	_	_	_	_	_	_	_	_	_	B3 domain-containing protein Os02g0598200 (AHRD V1 ***- Y2982_ORYSJ); contains Interpro domain(s) IPR003340 Transcriptional factor B3
TCONS_00000733	279	1-837(+)	_	_	_	_	_	_	_	_	_	_	_	_	Unknown Protein (AHRD V1)
TCONS_00000734	85	1-255(+)	gi|296087759|emb|CBI35015.3|	unnamed protein product [Vitis vinifera]	0.81	GO:0005634;GO:0006355	_	_	_	_	_	_	K11644	SIN3A	Paired amphipathic helix protein Sin3-like 1 (AHRD V1 *-*- SNL1_ARATH); contains Interpro domain(s) IPR003822 Paired amphipathic helix
TCONS_00000735	411	no ORF	gi|297798924|ref|XP_002867346.1|	predicted protein [Arabidopsis lyrata subsp. lyrata]	0.72	_	3702.AT4G30450.1-P	glycine-rich protein; glycine-rich protein; FUNCTIONS IN: molecular_function unknown; INVOLV [...]	0.86	_	_	NOG235179	_	_	Unknown Protein (AHRD V1)
TCONS_00000736	378	1-1134(+)	gi|357491301|ref|XP_003615938.1|	GDSL esterase/lipase [Medicago GDSL esterase/lipase [Medicago truncatula]	0.71	_	_	_	_	_	_	_	_	_	GDSL esterase/lipase At2g31540 (AHRD V1 ***- GDL43_ARATH); contains Interpro domain(s) IPR001087 Lipase, GDSL
TCONS_00000737	331	1-993(+)	gi|224082598|ref|XP_002306758.1|	predicted protein [Populus predicted protein [Populus trichocarpa]	0.79	GO:0010413;GO:0031048;GO:0009888;GO:0005737;GO:0010228;GO:0010359;GO:0042138;GO:0007131;GO:0000166;GO:0045492;GO:0033044;GO:0010638;GO:0009887;GO:0009630;GO:0007062;GO:0016926;GO:0050665;GO:0045132	29760.GSVIVG00002606001	SubName: Full=Chromosome undetermined scaffold_133, whole genome shotgun sequence;	0.7895	COG2319	_	_	_	_	WD-repeat protein-like (AHRD V1 **-- Q9FNN2_ARATH); contains Interpro domain(s) IPR020472 G-protein beta WD-40 repeat, region
TCONS_00000738	326	1-978(+)	gi|224082598|ref|XP_002306758.1|	predicted protein [Populus predicted protein [Populus trichocarpa]	0.79	GO:0010413;GO:0031048;GO:0009888;GO:0005737;GO:0010228;GO:0010359;GO:0042138;GO:0007131;GO:0000166;GO:0045492;GO:0033044;GO:0010638;GO:0009887;GO:0009630;GO:0007062;GO:0016926;GO:0050665;GO:0045132	29760.GSVIVG00002606001	SubName: Full=Chromosome undetermined scaffold_133, whole genome shotgun sequence;	0.7895	COG2319	_	_	_	_	WD-repeat protein-like (AHRD V1 **-- Q9FNN2_ARATH); contains Interpro domain(s) IPR020472 G-protein beta WD-40 repeat, region
TCONS_00000739	147	107-547(+)	gi|311893223|dbj|BAJ25783.1|	putative PR-10 type pathogenesis-related protein [Nicotiana tabacum]	0.79	GO:0006952;GO:0009607	_	_	_	_	_	_	_	_	Major latex-like protein (AHRD V1 **-- B5THI3_PANGI); contains Interpro domain(s) IPR000916 Bet v I allergen
TCONS_00000740	56	389-556(+)	_	_	_	_	_	_	_	_	_	_	_	_	Non-specific lipid-transfer protein (AHRD V1 ***- B9HZI0_POPTR); contains Interpro domain(s) IPR013770 Plant lipid transfer protein and hydrophobic protein, helical
TCONS_00000741	222	1-666(+)	gi|322791150|gb|EFZ15712.1|	hypothetical protein SINV_14342 [Solenopsis invicta]	0.73	_	_	_	_	_	_	_	_	_	Fasciculation and elongation protein zeta-2 (AHRD V1 *--- D3PIR9_9MAXI); contains Interpro domain(s) IPR011680 FEZ-like
TCONS_00000742	516	no ORF	_	_	_	_	_	_	_	_	_	_	_	_	Unknown Protein (AHRD V1)
TCONS_00000743	465	no ORF	_	_	_	_	_	_	_	_	_	_	_	_	Unknown Protein (AHRD V1)
TCONS_00000744	529	1-1590(+)	gi|398393914|ref|XP_003850416.1|	hypothetical protein MYCGRDRAFT_74671 [Zymoseptoria tritici IPO323]	0.87	GO:0000398;GO:0005681	_	_	_	_	_	_	K06063	SNW1, SKIIP, SKIP	Pre-mRNA-processing protein 45 (AHRD V1 **-- C8V6Z5_EMENI); contains Interpro domain(s) IPR017862 SKI-interacting protein, SKIP
TCONS_00000745	623	1-1869(+)	gi|399024685|ref|ZP_10726716.1|	Peptidase S46 [Chryseobacterium sp. CF314]	0.92	GO:0008152;GO:0003824	_	_	_	_	_	_	_	_	Peptidase family S46 dipeptidyl-peptidase 7 (AHRD V1 ***- A5FMW8_FLAJ1); contains Interpro domain(s) IPR019500 Peptidase S46
TCONS_00000746	101	1-303(+)	gi|399023374|ref|ZP_10725435.1|	hypothetical protein PMI13_01373 [Chryseobacterium sp. CF314]	0.93	_	_	_	_	_	_	_	_	_	Unknown Protein (AHRD V1)
TCONS_00000747	501	1-1503(+)	gi|399023273|ref|ZP_10725337.1|	hypothetical protein PMI13_01274 [Chryseobacterium sp. CF314]	0.86	_	_	_	_	_	_	_	_	_	YdiU protein (AHRD V1 ***- C5W4G9_ECOBB); contains Interpro domain(s) IPR003846 Uncharacterised protein family UPF0061
TCONS_00000748	369	1-1110(+)	gi|399023272|ref|ZP_10725336.1|	membrane carboxypeptidase/penicillin-binding protein [Chryseobacterium sp. membrane carboxypeptidase/penicillin-binding protein [Chr	0.94	GO:0008955;GO:0009274;GO:0009252;GO:0004180;GO:0008658	_	_	_	_	_	_	K05366	mrcA	Penicillin-binding protein 1A (AHRD V1 ***- D7VV94_9FLAO); contains Interpro domain(s) IPR001460 Penicillin-binding protein, transpeptidase
TCONS_00000749	58	3-179(+)	_	_	_	_	_	_	_	_	_	_	_	_	Unknown Protein (AHRD V1)
TCONS_00000750	602	no ORF	_	_	_	_	_	_	_	_	_	_	_	_	Unknown Protein (AHRD V1)
TCONS_00000751	55	1-165(-)	_	_	_	_	_	_	_	_	_	_	_	_	Unknown Protein (AHRD V1)
TCONS_00000752	684	no ORF	gi|1545805|dbj|BAA10929.1|	cytochrome P450 like_TBP [Nicotiana tabacum]	0.85	GO:0070330;GO:0055114	4558.Sb1138s002030.1	hypothetical protein	0.8367	_	_	NOG252_44	_	_	Cytochrome P450 like_TBP (AHRD V1 ***- O04892_TOBAC)
TCONS_00000753	747	58-2301(+)	gi|585033|sp|P37842.1|CYTM_SOLTU	RecName: Full=Multicystatin; multicystatin [Solanum tuberosum]	0.89	GO:0010466;GO:0004869	_	_	_	_	_	_	_	_	Cysteine proteinase inhibitor (AHRD V1 *-** Q2VY67_9ERIC); contains Interpro domain(s) IPR000010 Proteinase inhibitor I25, cystatin
TCONS_00000754	353	58-1119(+)	gi|3452387|gb|AAC32853.1|	cysteine protease inhibitor [Solanum lycopersicum]	1	GO:0010466;GO:0008233;GO:0006508;GO:0004869	_	_	_	_	_	_	_	_	Cysteine proteinase inhibitor (AHRD V1 *-** Q2VY67_9ERIC); contains Interpro domain(s) IPR000010 Proteinase inhibitor I25, cystatin
TCONS_00000755	336	no ORF	_	_	_	_	_	_	_	_	_	_	_	_	Unknown Protein (AHRD V1)
TCONS_00000756	282	no ORF	gi|392574236|gb|EIW67373.1|	hypothetical protein TREMEDRAFT_13152, partial [Tremella mesenterica DSM 1558]	0.85	GO:0005097;GO:0032851;GO:0005622	_	_	_	_	_	_	_	_	TBC1 domain family member 3 (AHRD V1 **-- B6K3A1_SCHJY); contains Interpro domain(s) IPR000195 RabGAP/TBC
TCONS_00000757	726	no ORF	gi|321259399|ref|XP_003194420.1|	GTPase activating protein [Cryptococcus gattii WM276]	0.72	_	_	_	_	_	_	_	_	_	GTPase activating protein (AHRD V1 ***- A8N3R7_COPC7)
TCONS_00000758	198	146-739(+)	_	_	_	_	_	_	_	_	_	_	_	_	LTRGag-pol-polymerase 3 (AHRD V1 *-*- B2BXJ4_ARALY)
TCONS_00000759	342	1-1026(+)	gi|225439627|ref|XP_002268412.1|	PREDICTED: cationic peroxidase 1 [Vitis vinifera]	0.84	GO:0006804;GO:0006979;GO:0046872;GO:0020037;GO:0004601;GO:0055114	_	_	_	_	_	_	_	_	Peroxidase 1 (AHRD V1 ***- A0SWU6_SESRO); contains Interpro domain(s) IPR002016 Haem peroxidase, plant/fungal/bacterial
TCONS_00000760	310	1-930(+)	_	_	_	_	_	_	_	_	_	_	_	_	Transposon protein-like (AHRD V1 *-*- Q9FN97_ARATH)
TCONS_00000761	370	1-1110(+)	gi|399024664|ref|ZP_10726695.1|	DNA protecting protein DprA [Chryseobacterium sp. CF314]	0.82	GO:0009294	531844.FIC_00025	Smf protein DNA processing chain A	0.8325	COG0758	_	_	K04096	smf	DNA processing protein DprA (AHRD V1 ***- D7IDX5_9BACE); contains Interpro domain(s) IPR003488 DNA recombination-mediator protein A
TCONS_00000762	146	1-438(+)	gi|300774695|ref|ZP_07084558.1|	FeS assembly protein SufD [Chryseobacterium gleum ATCC 35910]	0.99	GO:0016226	_	_	_	_	_	_	K09015	sufD	FeS assembly protein SufD (AHRD V1 ***- D7VV70_9FLAO); contains Interpro domain(s) IPR000825 SUF system FeS cluster assembly, SufBD
TCONS_00000763	277	3-836(+)	gi|227927|prf||1713471A	extensin	0.8	_	_	_	_	_	_	_	_	_	Unknown Protein (AHRD V1)
TCONS_00000764	317	no ORF	gi|7211797|gb|AAF40442.1|AF239615_1	CRANTZ hydroxyproline-rich glycoprotein [Manihot esculenta]	1	GO:0005199;GO:0009664;GO:0005618;GO:0042546	_	_	_	_	_	_	_	_	Unknown Protein (AHRD V1)
TCONS_00000765	103	1-309(+)	gi|255583781|ref|XP_002532643.1|	conserved hypothetical protein [Ricinus communis]	0.59	_	_	_	_	_	_	_	_	_	Unknown Protein (AHRD V1)
TCONS_00000766	237	31-741(+)	gi|225424195|ref|XP_002284189.1|	PREDICTED: uncharacterized protein At1g66480 [Vitis vinifera]	0.81	GO:0009624;GO:0005886	_	_	_	_	_	_	_	_	Unknown Protein (AHRD V1)
TCONS_00000767	437	2-1312(+)	gi|365222860|gb|AEW69782.1|	Hop-interacting protein THI007 [Solanum lycopersicum]	1	GO:0005634;GO:0005886	3694.estExt_Genewise1_v1.C_LG_III1633	hypothetical protein	0.9103	COG0457	KOG184_	_	_	_	Kinesin light chain (AHRD V1 **-- B6SKU4_MAIZE); contains Interpro domain(s) IPR011990 Tetratricopeptide-like helical
TCONS_00000768	333	no ORF	_	_	_	_	_	_	_	_	_	_	_	_	Unknown Protein (AHRD V1)
TCONS_00000769	236	1-708(+)	gi|224086056|ref|XP_002307797.1|	predicted protein [Populus predicted protein [Populus trichocarpa]	0.85	_	_	_	_	_	_	_	_	_	Pentatricopeptide repeat-containing protein (AHRD V1 ***- D7LPW5_ARALY); contains Interpro domain(s) IPR002885 Pentatricopeptide repeat
TCONS_00000770	360	19-1098(+)	gi|113205274|gb|ABI34321.1|	RNase H family protein [Solanum demissum]	0.73	_	_	_	_	_	_	_	_	_	RNase H family protein (AHRD V1 ***- Q0KIQ6_SOLDE)
TCONS_00000771	229	1-687(+)	gi|113205274|gb|ABI34321.1|	RNase H family protein [Solanum demissum]	0.71	_	_	_	_	_	_	_	_	_	RNase H family protein (AHRD V1 ***- Q0KIQ6_SOLDE)
TCONS_00000772	99	1-297(+)	gi|307136287|gb|ADN34114.1|	retrotransposon protein [Cucumis melo subsp. melo]	0.66	GO:0004523;GO:0051252;GO:0003676	29760.GSVIVG00002152001	SubName: Full=Chromosome undetermined scaffold_127, whole genome shotgun sequence;	0.7869	_	KOG4585	_	_	_	Transposase (AHRD V1 **-- A8WBZ6_CRIPE)
TCONS_00000773	464	203-1594(+)	gi|33337947|gb|AAQ13595.1|	putative squalene epoxidase [Solanum lycopersicum]	1	GO:0006694;GO:0016114;GO:0016021;GO:0050660;GO:0004506;GO:0055114	_	_	_	_	_	_	K00511	SQLE, ERG1	Squalene monooxygenase (AHRD V1 ***- Q506K3_DATIN); contains Interpro domain(s) IPR013698 Squalene epoxidase
TCONS_00000775	192	no ORF	_	_	_	_	_	_	_	_	_	_	_	_	Unknown Protein (AHRD V1)
TCONS_00000776	219	no ORF	_	_	_	_	_	_	_	_	_	_	_	_	Unknown Protein (AHRD V1)
TCONS_00000777	179	1-537(+)	gi|300774706|ref|ZP_07084569.1|	adenine phosphoribosyltransferase [Chryseobacterium gleum ATCC 35910]	0.95	GO:0003999;GO:0006168;GO:0044209;GO:0006166;GO:0005737	531844.FIC_02411	Adenine phosphoribosyltransferase	0.9057	COG0503	_	_	K00759	E2.4.2.7, apt	Adenine phosphoribosyltransferase (AHRD V1 ***- D7VV81_9FLAO); contains Interpro domain(s) IPR005764 Adenine phosphoribosyl transferase
TCONS_00000778	800	1-2400(+)	gi|300774707|ref|ZP_07084570.1|	hypothetical protein HMPREF0204_10430 [Chryseobacterium gleum ATCC 35910]	0.88	_	_	_	_	_	_	_	_	_	Conserved hypothetical membrane protein (AHRD V1 *--- A9F4Z8_SORC5)
TCONS_00000779	582	no ORF	gi|94312051|ref|YP_585261.1|	hypothetical protein Rmet_3120 [Cupriavidus metallidurans CH34]	0.86	_	_	_	_	_	_	_	_	_	Unknown Protein (AHRD V1); contains Interpro domain(s) IPR007922 Protein of unknown function DUF721
TCONS_00000780	462	no ORF	gi|358059586|dbj|GAA94743.1|	hypothetical protein E5Q_01397 [Mixia osmundae IAM 14324]	0.75	GO:0016020;GO:0005215;GO:0044765	_	_	_	_	_	_	_	_	Membrane transporter (AHRD V1 *-*- B2WG67_PYRTR); contains Interpro domain(s) IPR016196 Major facilitator superfamily, general substrate transporter
TCONS_00000781	468	no ORF	gi|328860446|gb|EGG09552.1|	hypothetical protein MELLADRAFT_47500 [Melampsora larici-populina 98AG31]	0.64	GO:0016020;GO:0005215;GO:0044765	_	_	_	_	_	_	_	_	Membrane transporter (AHRD V1 *-*- B2WG67_PYRTR)
TCONS_00000782	61	982-1164(-)	gi|71022627|ref|XP_761543.1|	hypothetical protein UM05396.1 [Ustilago maydis 521]	0.69	GO:0055085;GO:0016021;GO:0022857	_	_	_	_	_	_	_	_	Membrane transporter (AHRD V1 *-*- B2WG67_PYRTR)
TCONS_00000783	192	no ORF	_	_	_	_	_	_	_	_	_	_	_	_	Unknown Protein (AHRD V1)
TCONS_00000784	148	1-447(+)	gi|350539245|ref|NP_001234127.1|	NRT2;3 protein [Solanum putative high-affinity nitrate transporter [Solanum lycopersicum]	0.97	GO:0055085;GO:0010167;GO:0048527;GO:0015706;GO:0080167;GO:0016021;GO:0005886;GO:0009507;GO:0005215	_	_	_	_	_	_	_	_	Nitrate transporter (AHRD V1 ***- O04431_NICPL); contains Interpro domain(s) IPR016196 Major facilitator superfamily, general substrate transporter
TCONS_00000785	132	1-396(+)	gi|255565391|ref|XP_002523686.1|	snf1-kinase beta subunit, plants, putative [Ricinus communis]	0.77	_	_	_	_	_	_	_	_	_	5-AMP-activated protein kinase subunit beta-1 (AHRD V1 *-*- C1BJ92_OSMMO); contains Interpro domain(s) IPR006828 5-AMP-activated protein kinase, beta subunit, complex-interacting region
TCONS_00000786	207	no ORF	gi|323530238|ref|YP_004232390.1|	hypothetical protein BC1001_5968 [Burkholderia sp. CCGE1001]	0.86	_	_	_	_	_	_	_	_	_	Unknown Protein (AHRD V1)
TCONS_00000787	354	no ORF	_	_	_	_	_	_	_	_	_	_	_	_	Unknown Protein (AHRD V1)
TCONS_00000788	357	1-1074(+)	gi|299065079|emb|CBJ36242.1|	protein of unknown function [Ralstonia solanacearum CMR15]	0.87	_	_	_	_	_	_	_	_	_	Unknown Protein (AHRD V1)
TCONS_00000789	89	3-269(+)	gi|145652381|gb|ABP88245.1|	transcription factor bZIP63 [Glycine max]	1	GO:0005667;GO:0006355;GO:0043565;GO:0005739;GO:0045449;GO:0003700	_	_	_	_	_	_	_	_	Unknown Protein (AHRD V1)
TCONS_00000791	94	1-282(+)	_	_	_	_	_	_	_	_	_	_	_	_	Unknown Protein (AHRD V1)
TCONS_00000792	298	1-897(+)	gi|190014842|ref|YP_001967606.1|	orf_Bo210 [Agrobacterium orf_Bo210 [Agrobacterium tumefaciens]	0.76	_	_	_	_	_	_	_	_	_	Virulence VirF2 protein (AHRD V1 **-- Q2K2J5_RHIEC)
TCONS_00000793	523	1-1572(+)	gi|39121|emb|CAA28534.1|	unnamed protein product [Agrobacterium 1307244J ORF 3	1	GO:0003677;GO:0006260	_	_	_	_	_	_	_	_	Replication protein C (AHRD V1 *-*- B9K4F1_AGRVS); contains Interpro domain(s) IPR005090 Replication protein C
TCONS_00000794	186	no ORF	gi|388495774|gb|AFK35953.1|	unknown [Lotus japonicus]	0.95	GO:0005739	_	_	_	_	_	_	_	_	Unknown Protein (AHRD V1)
TCONS_00000795	130	1-390(+)	gi|266670|sp|Q01300.1|NU1M_PETHY	RecName: Full=NADH-ubiquinone oxidoreductase chain 1; AltName: Full=NADH dehydrogenase subunit 1 nad1 [Petunia x hybrida]	1	GO:0006744;GO:0006120;GO:0005743;GO:0016021;GO:0070469;GO:0008137;GO:0006814;GO:0015992	3694.gw1.413.6.1	annotation not avaliable	0.9727	COG1005	KOG477_	_	K03878	ND1	NADH-ubiquinone oxidoreductase chain 1 (AHRD V1 ***- Q5M9U6_TOBAC); contains Interpro domain(s) IPR001694 NADH:ubiquinone oxidoreductase, subunit 1
TCONS_00000796	78	1-234(-)	gi|57014027|ref|YP_173498.1|	hypothetical protein NitaMp161 [Nicotiana tabacum]	0.99	GO:0005739	_	_	_	_	_	_	_	_	Unknown Protein (AHRD V1)
TCONS_00000797	744	no ORF	gi|396492355|ref|XP_003843778.1|	hypothetical protein LEMA_P014290.1 [Leptosphaeria maculans JN3]	0.61	_	_	_	_	_	_	_	K06867	K06867	Ankyrin repeat-containing protein (AHRD V1 *-*- C5FVI0_NANOT); contains Interpro domain(s) IPR002110 Ankyrin
TCONS_00000798	224	1-672(+)	gi|9719041|gb|AAF97614.1|U18056_1	1-amino-cyclopropane-1-carboxylate synthase [Solanum lycopersicum]	1	GO:0042218;GO:0016847;GO:0030170;GO:0006519	_	_	_	_	_	_	K01762	ACS	1-aminocyclopropane-1-carboxylate synthase (AHRD V1 ***- Q96579_SOLLC); contains Interpro domain(s) IPR004839 Aminotransferase, class I and II
TCONS_00000799	136	1-408(+)	gi|33330659|gb|AAQ10658.1|	apyrase 2 [Solanum tuberosum]	0.84	GO:0005634;GO:0005524;GO:0017111;GO:0016021;GO:0051028	_	_	_	_	_	_	K14641	APY1_2	Ectonucleoside triphosphate diphosphohydrolase 6 (AHRD V1 **-- Q6YHK4_CAVPO); contains Interpro domain(s) IPR000407 Nucleoside phosphatase GDA1/CD39
TCONS_00000800	117	1-351(+)	_	_	_	_	_	_	_	_	_	_	_	_	Unknown Protein (AHRD V1)
TCONS_00000801	489	1-1470(+)	_	_	_	_	_	_	_	_	_	_	_	_	Unknown Protein (AHRD V1)
TCONS_00000802	460	1-1383(+)	gi|103486174|ref|YP_615735.1|	gamma-glutamyltransferase [Sphingopyxis alaskensis RB2256]	0.95	GO:0006691;GO:0019530;GO:0006749;GO:0006693;GO:0003840	_	_	_	_	_	_	K00681	ggt	Gamma-glutamyltranspeptidase (AHRD V1 ***- D4Z6K6_SPHJU); contains Interpro domain(s) IPR000101 Gamma-glutamyltranspeptidase
TCONS_00000803	460	528-1910(+)	gi|103486174|ref|YP_615735.1|	gamma-glutamyltransferase [Sphingopyxis alaskensis RB2256]	0.95	GO:0006691;GO:0019530;GO:0006749;GO:0006693;GO:0003840	_	_	_	_	_	_	K00681	ggt	Gamma-glutamyltranspeptidase (AHRD V1 ***- D4Z6K6_SPHJU); contains Interpro domain(s) IPR000101 Gamma-glutamyltranspeptidase
TCONS_00000804	163	1-489(+)	gi|242017000|ref|XP_002428982.1|	mitogen-activated protein kinase ERK-A, putative [Pediculus humanus corporis]	0.91	GO:0004674;GO:0005524;GO:0009069;GO:0006468	_	_	_	_	_	_	K04368	MAP2K1, MEK1	Protein kinase (AHRD V1 ***- C4Q4E0_SCHMA); contains Interpro domain(s) IPR002290 Serine/threonine protein kinase
TCONS_00000805	195	no ORF	gi|13359451|dbj|BAB33421.1|	putative senescence-associated protein [Pisum sativum]	0.83	_	_	_	_	_	_	_	_	_	Unknown Protein (AHRD V1)
TCONS_00000806	264	no ORF	_	_	_	_	_	_	_	_	_	_	_	_	Unknown Protein (AHRD V1)
TCONS_00000807	639	no ORF	_	_	_	_	_	_	_	_	_	_	_	_	Unknown Protein (AHRD V1)
TCONS_00000808	447	no ORF	_	_	_	_	_	_	_	_	_	_	_	_	Bax inhibitor-1 like (AHRD V1 ***- Q8LAY4_ARATH)
TCONS_00000809	313	1-942(+)	gi|334902911|gb|AEH25587.1|	transposase [Solanum demissum]	0.7	GO:0005488	_	_	_	_	_	_	_	_	Genomic DNA chromosome 5 P1 clone MRD20 (AHRD V1 *-*- Q9FH72_ARATH); contains Interpro domain(s) IPR001878 Zinc finger, CCHC-type
TCONS_00000810	580	1-1740(+)	gi|334902911|gb|AEH25587.1|	transposase [Solanum demissum]	0.8	GO:0003677;GO:0008270	_	_	_	_	_	_	_	_	Mutator-like transposase-like (AHRD V1 *--- Q9FH11_ARATH); contains Interpro domain(s) IPR004332 Transposase, MuDR, plant
TCONS_00000811	145	1-435(+)	gi|116787154|gb|ABK24391.1|	unknown [Picea sitchensis]	0.71	GO:0003677;GO:0016602;GO:0045449;GO:0005737;GO:0003700;GO:0045893	_	_	_	_	_	_	_	_	Nuclear transcription factor Y subunit C-1 (AHRD V1 *-*- B6SWV5_MAIZE); contains Interpro domain(s) IPR003958 Transcription factor CBF/NF-Y/archaeal histone
TCONS_00000812	162	1-486(+)	gi|224125728|ref|XP_002329703.1|	predicted protein [Populus predicted protein [Populus trichocarpa]	0.59	_	_	_	_	_	_	_	_	_	Unknown Protein (AHRD V1)
TCONS_00000813	150	no ORF	_	_	_	_	_	_	_	_	_	_	_	_	Unknown Protein (AHRD V1)
TCONS_00000814	357	1-1074(+)	gi|333914324|ref|YP_004488056.1|	hypothetical protein DelCs14_2689 [Delftia sp. Cs1-4]	0.79	_	_	_	_	_	_	_	_	_	Unknown Protein (AHRD V1)
TCONS_00000815	240	no ORF	_	_	_	_	_	_	_	_	_	_	_	_	Unknown Protein (AHRD V1)
TCONS_00000816	115	1-345(+)	_	_	_	_	_	_	_	_	_	_	_	_	Unknown Protein (AHRD V1); contains Interpro domain(s) IPR012287 Homeodomain-related
TCONS_00000817	438	144-1460(+)	gi|302143694|emb|CBI22555.3|	unnamed protein product [Vitis vinifera]	0.78	GO:0016020;GO:0000166;GO:0016772	29760.GSVIVG00006486001	SubName: Full=Chromosome undetermined scaffold_171, whole genome shotgun sequence;	0.8133	_	KOG_619	_	_	_	Receptor like kinase, RLK
TCONS_00000818	53	1-159(+)	_	_	_	_	_	_	_	_	_	_	_	_	Unknown Protein (AHRD V1)
TCONS_00000819	153	no ORF	gi|57013997|ref|YP_173468.1|	hypothetical protein NitaMp131 [Nicotiana tabacum]	0.98	GO:0003964;GO:0003723;GO:0005739;GO:0006278	_	_	_	_	_	_	_	_	Unknown Protein (AHRD V1)
TCONS_00000820	51	1-153(+)	gi|388501358|gb|AFK38745.1|	unknown [Lotus japonicus]	0.77	GO:0006810;GO:0016020;GO:0022857	_	_	_	_	_	_	_	_	Sugar transport protein 2 (AHRD V1 **-- D7KH13_ARALY); contains Interpro domain(s) IPR005828 General substrate transporter
TCONS_00000821	549	no ORF	gi|103485741|ref|YP_615302.1|	short-chain dehydrogenase/reductase SDR [Sphingopyxis alaskensis RB2256]	0.9	GO:0000166;GO:0055114;GO:0016491	_	_	_	_	_	_	_	_	Short-chain dehydrogenase/reductase SDR (AHRD V1 ***- Q1GWK3_SPHAL); contains Interpro domain(s) IPR002347 Glucose/ribitol dehydrogenase
TCONS_00000822	76	98-325(+)	gi|147860882|emb|CAN83148.1|	hypothetical protein VITISV_031934 [Vitis vinifera]	0.95	GO:0004561;GO:0006027;GO:0005773	_	_	_	_	_	_	K01205	NAGLU	Alpha-N-acetylglucosaminidase (AHRD V1 ***- Q9ZR45_TOBAC); contains Interpro domain(s) IPR007781 Alpha-N-acetylglucosaminidase
TCONS_00000823	84	1-252(+)	_	_	_	_	_	_	_	_	_	_	_	_	Unknown Protein (AHRD V1)
TCONS_00000824	84	1-252(+)	_	_	_	_	_	_	_	_	_	_	_	_	Unknown Protein (AHRD V1)
TCONS_00000825	504	no ORF	gi|387906482|ref|YP_006336819.1|	lipoprotein [Burkholderia sp. Putative lipoprotein [Burkholderia sp. KJ006]	0.69	_	_	_	_	_	_	_	K11906	vasD, lip	Type VI secretion lipoprotein VC_A0113 family (AHRD V1 ***- C6M5G3_NEISI); contains Interpro domain(s) IPR017734 Type VI secretion system, lipoprotein VCA0113
TCONS_00000826	162	no ORF	gi|384927129|ref|ZP_10027052.1|	type VI secretion protein [Burkholderia sp. SJ98]	0.76	_	_	_	_	_	_	_	_	_	Unknown Protein (AHRD V1)
TCONS_00000827	870	no ORF	gi|407709059|ref|YP_006792923.1|	type VI secretion system protein ImpL [Burkholderia phenoliruptrix BR3459a]	0.84	_	_	_	_	_	_	_	K11891	impL, vasK, icmF	ImcF domain protein (AHRD V1 ***- B1FM48_9BURK); contains Interpro domain(s) IPR010623 Protein of unknown function DUF1215
TCONS_00000828	191	80-652(+)	gi|255585965|ref|XP_002533653.1|	transcription factor, putative [Ricinus communis]	0.57	_	_	_	_	_	_	_	_	_	Short internode related sequence 5 (AHRD V1 **-- D2KC76_BRARP); contains Interpro domain(s) IPR006510 Zinc finger, Lateral Root Primordium type 1
TCONS_00000829	82	1-246(+)	gi|356536911|ref|XP_003536976.1|	PREDICTED: uncharacterized protein LOC100805928 [Glycine max]	0.95	GO:0005097;GO:0032851;GO:0005829	_	_	_	_	_	_	_	_	RabGAP/TBC domain-containing protein (AHRD V1 *-*- D7LD25_ARALY)
TCONS_00000830	779	no ORF	_	_	_	_	_	_	_	_	_	_	_	_
TCONS_00000831	66	738-935(-)	_	_	_	_	_	_	_	_	_	_	_	_
TCONS_00000832	470	no ORF	gi|128636|sp|P08834.1|NU1M_CITLA	RecName: Full=NADH-ubiquinone oxidoreductase chain 1; AltName: Full=NADH dehydrogenase subunit 1	0.92	GO:0006744;GO:0006120;GO:0005743;GO:0016021;GO:0070469;GO:0008137;GO:0006814;GO:0015992	_	_	_	_	_	_	K03878	ND1	Unknown Protein (AHRD V1)
TCONS_00000833	327	no ORF	_	_	_	_	_	_	_	_	_	_	_	_	Unknown Protein (AHRD V1)
TCONS_00000834	162	1-486(+)	gi|15222618|ref|NP_174504.1|	putative calcium-binding protein CML17 [Arabidopsis thaliana]	1	GO:0043269;GO:0005509;GO:0000325	3694.eugene3.00030684	hypothetical protein	0.9048	COG5126	KOG__27	_	K13448	CML	Calmodulin (AHRD V1 ***- B6UHC3_MAIZE); contains Interpro domain(s) IPR003299 Flagellar calcium-binding protein (calflagin)
TCONS_00000835	527	1-1584(+)	gi|94312512|ref|YP_585722.1|	putative multidrug RND transporter, membrane fusion protein (AcrA-MtdA-HylD family) [Cupriavidus metallidurans CH34]	0.78	GO:0044763;GO:0044765	_	_	_	_	_	_	_	_	Cation/multidrug efflux system mebrane-fusion component (AHRD V1 *-*- Q0K5F0_RALEH)
TCONS_00000836	579	1-1740(+)	gi|315937173|gb|ADU56213.1|	gag-pol polyprotein [Solanum lycopersicum]	0.91	GO:0015074;GO:0003964;GO:0003723;GO:0008270;GO:0006278	_	_	_	_	_	_	_	_	&aposchromo&apos domain containing protein (AHRD V1 *--- Q6L3Q3_SOLDE); contains Interpro domain(s) IPR005162 Retrotransposon gag protein
TCONS_00000837	363	no ORF	gi|399024671|ref|ZP_10726702.1|	Ca2+/H+ antiporter [Chryseobacterium sp. CF314]	0.97	GO:0055085;GO:0016021	_	_	_	_	_	_	K07300	chaA	Calcium/proton antiporter (AHRD V1 ***- D5V937_MORCR); contains Interpro domain(s) IPR004837 Sodium/calcium exchanger membrane region
TCONS_00000838	426	no ORF	gi|194289057|ref|YP_002004964.1|	bacteriophage p2 gpn capsid proteins precursor, contains minor capsid protein h1, minor capsid protein h2, major capsid protein n* [Cupriavidus taiwanensis LMG 19424]	0.91	GO:0019028	_	_	_	_	_	_	_	_	P2 family phage major capsid protein (AHRD V1 ***- A4PE30_9CAUD); contains Interpro domain(s) IPR006441 Phage major capsid protein, P2
TCONS_00000839	97	3-296(+)	_	_	_	_	_	_	_	_	_	_	_	_	Phage capsid scaffolding protein (AHRD V1 -**- A4PE29_9CAUD); contains Interpro domain(s) IPR009228 Phage capsid scaffolding
TCONS_00000840	216	1-648(+)	gi|113205399|gb|AAU90302.2|	Ulp1 protease family, C-terminal catalytic domain containing protein [Solanum demissum]	0.59	_	_	_	_	_	_	_	_	_	Ulp1 protease family C-terminal catalytic domain containing protein (AHRD V1 ***- Q60D46_SOLDE); contains Interpro domain(s) IPR003653 Peptidase C48, SUMO/Sentrin/Ubl1
TCONS_00000841	318	no ORF	_	_	_	_	_	_	_	_	_	_	_	_	Unknown Protein (AHRD V1)
TCONS_00000842	585	no ORF	gi|154250758|ref|YP_001411582.1|	hypothetical protein Plav_0302 [Parvibaculum lavamentivorans DS-1]	0.67	_	_	_	_	_	_	_	_	_	Unknown Protein (AHRD V1)
TCONS_00000843	303	no ORF	gi|94312018|ref|YP_585228.1|	ribonucleotide-diphosphate reductase subunit beta [Cupriavidus metallidurans CH34]	0.96	GO:0009263;GO:0006260;GO:0046914;GO:0055114;GO:0005971;GO:0004748;GO:0009186;GO:0006144;GO:0006206	_	_	_	_	_	_	K00526	E1.17.4.1B, nrdB, nrdF	Ribonucleoside-diphosphate reductase (AHRD V1 ***- Q46X33_RALEJ)
TCONS_00000844	450	no ORF	gi|94312019|ref|YP_585229.1|	ribonucleotide-diphosphate reductase subunit alpha [Cupriavidus metallidurans CH34]	0.99	GO:0005524;GO:0006260;GO:0055114;GO:0005971;GO:0004748;GO:0031419;GO:0006144;GO:0009186;GO:0006206	_	_	_	_	_	_	K00525	E1.17.4.1A, nrdA, nrdE	Ribonucleoside-diphosphate reductase (AHRD V1 ***- Q1LIR6_RALME); contains Interpro domain(s) IPR000788 Ribonucleotide reductase large subunit, C-terminal
TCONS_00000845	397	1-1191(-)	gi|94312019|ref|YP_585229.1|	ribonucleotide-diphosphate reductase subunit alpha [Cupriavidus metallidurans CH34]	0.99	GO:0005524;GO:0006260;GO:0055114;GO:0005971;GO:0004748;GO:0031419;GO:0006144;GO:0009186;GO:0006206	_	_	_	_	_	_	K00525	E1.17.4.1A, nrdA, nrdE	Ribonucleoside-diphosphate reductase (AHRD V1 **** Q1LIR6_RALME); contains Interpro domain(s) IPR000788 Ribonucleotide reductase large subunit, C-terminal
TCONS_00000846	961	no ORF	gi|12321175|gb|AAG50677.1|AC079829_10	unknown protein [Arabidopsis thaliana]	0.82	GO:0016020	_	_	_	_	_	_	_	_	Membrane protein (AHRD V1 ***- B6TDF9_MAIZE)
TCONS_00000847	159	1-477(+)	gi|357496929|ref|XP_003618753.1|	Membrane protein [Medicago Membrane protein [Medicago truncatula]	0.86	_	_	_	_	_	_	_	_	_	Membrane protein (AHRD V1 ***- B6TDF9_MAIZE)
TCONS_00000848	177	no ORF	_	_	_	_	_	_	_	_	_	_	_	_	Unknown Protein (AHRD V1)
TCONS_00000849	525	no ORF	gi|94311384|ref|YP_584594.1|	hypothetical protein Rmet_2448 [Cupriavidus metallidurans CH34]	0.88	GO:0016021	_	_	_	_	_	_	K00782	ykgG	Hypothetical membrane spanning protein (AHRD V1 **-- Q0K8K0_RALEH); contains Interpro domain(s) IPR003741 Protein of unknown function DUF162
TCONS_00000850	731	1-2193(+)	gi|73541971|ref|YP_296491.1|	nicotinate phosphoribosyltransferase [Ralstonia eutropha JMP134]	0.99	GO:0019357;GO:0004516;GO:0004514;GO:0005737;GO:0009435	_	_	_	_	_	_	K00763	pncB, NAPRT1	Nicotinate phosphoribosyltransferase (AHRD V1 *-*- Q46YY6_RALEJ); contains Interpro domain(s) IPR007229 Nicotinate phosphoribosyltransferase-related
TCONS_00000851	318	1-954(+)	gi|124008539|ref|ZP_01693231.1|	hypothetical protein M23134_03344 [Microscilla marina ATCC 23134]	0.63	_	_	_	_	_	_	_	_	_	Membrane protein involved in aromatic hydrocarbon degradation (AHRD V1 **-- C6Y1W8_PEDHD)
TCONS_00000852	217	1-654(+)	gi|334365032|ref|ZP_08514000.1|	putative lipoprotein [Alistipes sp. HGB5]	0.4	GO:1901363;GO:0097159;GO:0044763;GO:0005515;GO:0043232	_	_	_	_	_	_	K10385	LOR	Unknown Protein (AHRD V1)
TCONS_00000853	144	1-432(+)	gi|313675873|ref|YP_004053869.1|	outer membrane chaperone skp (omph) [Marivirga tractuosa DSM 4126]	0.82	GO:0051082	_	_	_	_	_	_	K06142	hlpA, ompH	Cationic outer membrane protein OmpH (AHRD V1 ***- A3HY36_9BACT); contains Interpro domain(s) IPR005632 Outer membrane chaperone Skp (OmpH)
TCONS_00000854	176	1-528(+)	gi|111073733|dbj|BAF02555.1|	hypothetical protein [Nicotiana benthamiana]	0.86	_	_	_	_	_	_	_	_	_	Disease resistance response (AHRD V1 ***- D7KM73_ARALY); contains Interpro domain(s) IPR004265 Plant disease resistance response protein
TCONS_00000855	247	1-744(+)	gi|113205233|gb|AAT39304.2|	Transposon MuDR mudrA-like protein, putative [Solanum demissum]	0.78	GO:0046872;GO:0003676	_	_	_	_	_	_	_	_
TCONS_00000856	548	1-1647(+)	gi|384066804|emb|CCH00014.1|	zinc-dependent carboxypeptidase domain-containing protein [Fibrella aestuarina BUZ 2]	0.69	_	_	_	_	_	_	_	_	_	Peptidase M14 carboxypeptidase A (AHRD V1 *-*- B4SIH8_STRM5)
TCONS_00000857	765	no ORF	gi|254390192|ref|ZP_05005412.1|	hypothetical protein SSCG_02813 [Streptomyces clavuligerus ATCC 27064]	0.44	_	_	_	_	_	_	_	_	_	Unknown Protein (AHRD V1)
TCONS_00000858	816	no ORF	_	_	_	_	_	_	_	_	_	_	_	_	Unknown Protein (AHRD V1)
TCONS_00000859	287	1-861(+)	gi|255556640|ref|XP_002519354.1|	Anthranilate N-benzoyltransferase protein, putative [Ricinus communis]	0.76	GO:0016747	_	_	_	_	_	_	_	_	Transferase family protein (AHRD V1 **-* D7KID7_ARALY); contains Interpro domain(s) IPR003480 Transferase
TCONS_00000860	148	3-449(+)	_	_	_	_	_	_	_	_	_	_	_	_	Oligopeptide transporter OPT family (AHRD V1 ***- C6BH59_RALP1); contains Interpro domain(s) IPR004813 Oligopeptide transporter OPT superfamily
TCONS_00000861	705	no ORF	gi|77456897|ref|YP_346402.1|	ArsR family transcriptional regulator [Pseudomonas fluorescens Pf0-1]	0.98	GO:0005667;GO:0006355;GO:0045449;GO:0003700	_	_	_	_	_	_	_	_	Transcriptional regulator ArsR family (AHRD V1 *-*- D7I5V9_PSESS); contains Interpro domain(s) IPR001845 Bacterial regulatory protein, ArsR
TCONS_00000862	429	no ORF	gi|398963940|ref|ZP_10679941.1|	transcriptional regulator [Pseudomonas sp. GM30]	0.99	_	_	_	_	_	_	_	_	_	Transcriptional regulator LysR family (AHRD V1 ***- Q4KIS4_PSEF5); contains Interpro domain(s) IPR000847 Bacterial regulatory protein, LysR
TCONS_00000863	280	1-840(+)	gi|255556640|ref|XP_002519354.1|	Anthranilate N-benzoyltransferase protein, putative [Ricinus communis]	0.77	GO:0016747	_	_	_	_	_	_	_	_	Transferase family protein (AHRD V1 **** D7KID7_ARALY); contains Interpro domain(s) IPR003480 Transferase
TCONS_00000864	137	1-411(+)	gi|224065747|ref|XP_002301951.1|	predicted protein [Populus predicted protein [Populus trichocarpa]	0.78	GO:0046872	3694.fgenesh4_pg.C_LG_V001589	hypothetical protein	0.7744	_	KOG_8__	_	_	_	Ring H2 finger protein (AHRD V1 *-*- D9ZHD8_HYPPE); contains Interpro domain(s) IPR018957 Zinc finger, C3HC4 RING-type
TCONS_00000865	166	139-636(+)	gi|168039317|ref|XP_001772144.1|	predicted protein [Physcomitrella patens subsp. patens]	0.77	GO:0000166;GO:0045547;GO:0006744;GO:0019408;GO:0009507	_	_	_	_	_	_	K11778	DHDDS, RER2, SRT1	Undecaprenyl pyrophosphate synthase (AHRD V1 *-*- D8G636_9CYAN); contains Interpro domain(s) IPR001441 Di-trans-poly-cis-decaprenylcistransferase-like
TCONS_00000866	724	1-2175(+)	gi|374369968|ref|ZP_09627984.1|	filamentous hemagglutinin adhesin HecA 20-repeat-containing protein, partial [Cupriavidus basilensis OR16]	0.64	_	_	_	_	_	_	_	_	_	Filamentous hemagglutinin family outer membrane protein (AHRD V1 **-- C6BQ18_RALP1); contains Interpro domain(s) IPR012334 Pectin lyase fold
TCONS_00000867	220	171-830(+)	gi|302143856|emb|CBI22717.3|	unnamed protein product [Vitis vinifera]	0.92	GO:0004252;GO:0008240;GO:0005773;GO:0006508;GO:0005739;GO:0005886;GO:0022626;GO:0009507	_	_	_	_	_	_	K01280	TPP2	Tripeptidyl peptidase II (AHRD V1 ***- Q5VZU9_HUMAN); contains Interpro domain(s) IPR015500 Peptidase S8, subtilisin-related
TCONS_00000868	230	1-690(+)	gi|26190256|emb|CAD29727.1|	hero resistance protein 3 homologue [Solanum lycopersicum]	0.73	GO:0043531;GO:0006952	_	_	_	_	_	_	_	_	Lrr, resistance protein fragment
TCONS_00000869	156	1-468(+)	_	_	_	_	_	_	_	_	_	_	_	_	Unknown Protein (AHRD V1); contains Interpro domain(s) IPR016027 Nucleic acid-binding, OB-fold-like
TCONS_00000870	318	no ORF	gi|57013961|ref|YP_173433.1|	hypothetical protein NitaMp094 [Nicotiana tabacum]	0.82	GO:0005739	_	_	_	_	_	_	_	_	Unknown Protein (AHRD V1)
TCONS_00000871	306	90-1007(+)	gi|353526501|ref|YP_004927571.1|	orf448 (mitochondrion) [Brassica carinata]	0.7	_	_	_	_	_	_	_	_	_	RNA-dependent RNA polymerase (AHRD V1 *-*- Q18L78_9VIRU); contains Interpro domain(s) IPR008686 RNA-dependent RNA polymerase, mitoviral
TCONS_00000872	78	1-234(+)	_	_	_	_	_	_	_	_	_	_	_	_	Unknown Protein (AHRD V1)
TCONS_00000873	338	3-1016(+)	gi|57283137|emb|CAE17316.1|	villin 1 [Nicotiana tabacum]	0.77	GO:0003779;GO:0007010;GO:0030029	_	_	_	_	_	_	_	_	Gelsolin (Fragment) (AHRD V1 **-- C0PU67_SALSA); contains Interpro domain(s) IPR007122 Gelsolin
TCONS_00000874	394	1-1182(+)	gi|147785808|emb|CAN62127.1|	hypothetical protein VITISV_037580 [Vitis vinifera]	0.71	GO:0003676	_	_	_	_	_	_	_	_	HAT family dimerisation domain containing protein (AHRD V1 ***- Q2QPA8_ORYSJ); contains Interpro domain(s) IPR008906 HAT dimerisation
TCONS_00000875	196	1-588(+)	gi|255575849|ref|XP_002528822.1|	xenotropic and polytropic murine leukemia virus receptor pho1, putative [Ricinus communis]	0.8	GO:0016021	_	_	_	_	_	_	_	_	Pho1-like protein (AHRD V1 ***- B9HKS4_POPTR); contains Interpro domain(s) IPR004331 SPX, N-terminal
TCONS_00000876	239	1-717(+)	gi|225444385|ref|XP_002267815.1|	PREDICTED: probable serine/threonine-protein kinase WNK4 [Vitis vinifera]	0.69	GO:0005634;GO:0009911;GO:0043090;GO:0048573;GO:0046777;GO:0005515;GO:0004672;GO:0006888;GO:0016926;GO:0050665	_	_	_	_	_	_	_	_	Serine/threonine protein kinase (AHRD V1 *-*- D0NNA3_PHYIN); contains Interpro domain(s) IPR002290 Serine/threonine protein kinase
TCONS_00000877	160	101-580(+)	gi|356550436|ref|XP_003543593.1|	PREDICTED: protein HOTHEAD-like [Glycine max]	0.74	GO:0046593;GO:0010430;GO:0007267;GO:0050660;GO:0006566;GO:0006066;GO:0006563;GO:0008812;GO:0006544;GO:0009553	_	_	_	_	_	_	K15403	ACE, HTH	Choline dehydrogenase (AHRD V1 **-- A5L8M4_9GAMM); contains Interpro domain(s) IPR008671 Lycopene beta and epsilon cyclase
TCONS_00000878	271	1-813(+)	gi|218201560|gb|EEC83987.1|	hypothetical protein OsI_30140 [Oryza sativa Indica Group]	0.73	GO:0005739;GO:0003676	_	_	_	_	_	_	_	_	cDNA clone J033046E14 full insert sequence (AHRD V1 *--- B7EM90_ORYSJ)
TCONS_00000879	142	3-431(+)	gi|35210492|dbj|BAC87889.1|	aspartic acid-rich protein aspolin1 [Gadus chalcogrammus]	0.98	GO:0005509	_	_	_	_	_	_	_	_	Unknown Protein (AHRD V1)
TCONS_00000880	116	1-348(+)	_	_	_	_	_	_	_	_	_	_	_	_	Unknown Protein (AHRD V1)
TCONS_00000881	186	no ORF	_	_	_	_	_	_	_	_	_	_	_	_	Unknown Protein (AHRD V1)
TCONS_00000882	195	1-588(+)	gi|358640269|dbj|BAL21566.1|	shell matrix protein [Pinctada maxima]	0.69	_	_	_	_	_	_	_	_	_	Unknown Protein (AHRD V1)
TCONS_00000883	136	275-682(+)	gi|356573785|ref|XP_003555036.1|	PREDICTED: uncharacterized protein LOC100797980 [Glycine max]	0.67	_	_	_	_	_	_	_	_	_
TCONS_00000884	65	275-469(+)	_	_	_	_	_	_	_	_	_	_	_	_
TCONS_00000885	108	1173-1499(+)	gi|356573787|ref|XP_003555037.1|	PREDICTED: uncharacterized protein LOC100798506 [Glycine max]	0.82	_	_	_	_	_	_	_	_	_	Unknown Protein (AHRD V1)
TCONS_00000886	108	828-1154(+)	gi|356554284|ref|XP_003545478.1|	PREDICTED: uncharacterized protein LOC100794856 [Glycine max]	0.85	GO:0005739	_	_	_	_	_	_	_	_	Unknown Protein (AHRD V1)
TCONS_00000888	416	no ORF	_	_	_	_	_	_	_	_	_	_	K01692	E4.2.1.17, paaG	Unknown Protein (AHRD V1)
TCONS_00000889	292	1-879(+)	gi|224092510|ref|XP_002309640.1|	predicted protein [Populus predicted protein [Populus trichocarpa]	0.58	GO:0016020;GO:0016787;GO:0071944	_	_	_	_	_	_	_	_	Pectinesterase (AHRD V1 **** B7SIX2_9CONI); contains Interpro domain(s) IPR000070 Pectinesterase, catalytic
TCONS_00000890	371	241-1356(+)	gi|4416214|gb|AAD20262.1|	ATP synthase subunit 6 [Solanum tuberosum]	1	GO:0015986;GO:0045263;GO:0016021;GO:0005743;GO:0015078	_	_	_	_	_	_	K02126	ATPeF0A, MTATP6	ATP synthase subunit a (AHRD V1 ***- Q45KQ5_CAPAN); contains Interpro domain(s) IPR000568 ATPase, F0 complex, subunit A
TCONS_00000891	360	1-1080(+)	_	_	_	_	_	_	_	_	_	_	_	_	DNA binding protein-like (AHRD V1 *--- Q6Z4I5_ORYSJ); contains Interpro domain(s) IPR012340 Nucleic acid-binding, OB-fold
TCONS_00000892	896	no ORF	gi|350537861|ref|NP_001234314.1|	pathogenesis-related leaf protein 6 precursor [Solanum lycopersicum]	1	GO:0050832;GO:0005576;GO:0031640	_	_	_	_	_	_	_	_	Pathogenesis related protein PR-1 (AHRD V1 ***- Q9SC15_SOLTU); contains Interpro domain(s) IPR001283 Allergen V5/Tpx-1 related
TCONS_00000893	160	1-480(+)	gi|350537861|ref|NP_001234314.1|	pathogenesis-related leaf protein 6 precursor [Solanum lycopersicum]	1	GO:0050832;GO:0005576;GO:0031640	29760.GSVIVG00038567001	SubName: Full=Chromosome chr3 scaffold_95, whole genome shotgun sequence;	0.7628	COG2340	KOG3_17	_	_	_	Pathogenesis-related protein 1b (AHRD V1 ***- Q941G6_SOLTU); contains Interpro domain(s) IPR018244 Allergen V5/Tpx-1 related, conserved site
TCONS_00000894	55	1-168(+)	gi|19380|emb|CAA43168.1|	TDR3 [Solanum lycopersicum]	1	GO:0003677;GO:0005667;GO:0006355;GO:0045449;GO:0003700;GO:0046983	_	_	_	_	_	_	_	_	MADS-box transcription factor (AHRD V1 ***- Q1EMR8_PLAMJ); contains Interpro domain(s) IPR002100 Transcription factor, MADS-box
TCONS_00000895	61	188-373(+)	gi|19380|emb|CAA43168.1|	TDR3 [Solanum lycopersicum]	1	GO:0003677;GO:0005667;GO:0006355;GO:0045449;GO:0003700;GO:0046983	39947.LOC_Os03g03100.1	OsMADS50 - MADS-box family gene with MIKCc type-box, expressed	0.9661	COG5068	KOG__14	_	_	_	MADS-box transcription factor (AHRD V1 ***- Q1EMR8_PLAMJ); contains Interpro domain(s) IPR002100 Transcription factor, MADS-box
TCONS_00000896	216	no ORF	_	_	_	_	_	_	_	_	_	_	_	_	Unknown Protein (AHRD V1)
TCONS_00000897	97	1-291(+)	_	_	_	_	_	_	_	_	_	_	_	_	Unknown Protein (AHRD V1)
TCONS_00000898	255	no ORF	gi|11465982|ref|NP_054524.1|	ribosomal protein L20 [Nicotiana ribosomal protein L20 [Atropa belladonna]	0.96	GO:0015934;GO:0000027;GO:0006412;GO:0016740;GO:0003735;GO:0019843;GO:0009507	_	_	_	_	_	_	K02887	RP-L20, rplT	50S ribosomal protein L20 chloroplastic (AHRD V1 ***- D3WBC1_9BORA); contains Interpro domain(s) IPR005813 Ribosomal protein L20
TCONS_00000899	180	no ORF	_	_	_	_	_	_	_	_	_	_	_	_	Unknown Protein (AHRD V1)
TCONS_00000900	838	1-2514(+)	gi|404302402|gb|EJZ56364.1|	Hemolysin activation/secretion protein [Pseudomonas fluorescens R124]	0.97	_	_	_	_	_	_	_	_	_	Unknown Protein (AHRD V1)
TCONS_00000901	138	3-416(+)	gi|225448406|ref|XP_002271517.1|	PREDICTED: uncharacterized protein LOC100265724 [Vitis vinifera]	0.87	GO:0000911;GO:0000226;GO:0005643;GO:0005515;GO:0009627;GO:0006611	_	_	_	_	_	_	K14318	NUP88	Genomic DNA chromosome 5 P1 clone MJJ3 (AHRD V1 ***- Q9FFK6_ARATH)
TCONS_00000902	167	379-879(+)	gi|225448406|ref|XP_002271517.1|	PREDICTED: uncharacterized protein LOC100265724 [Vitis vinifera]	0.77	GO:0000911;GO:0000226;GO:0005643;GO:0005515;GO:0009627;GO:0006611	_	_	_	_	_	_	K14318	NUP88	Genomic DNA chromosome 5 P1 clone MJJ3 (AHRD V1 ***- Q9FFK6_ARATH)
TCONS_00000903	2589	no ORF	gi|27529842|dbj|BAC53936.1|	chromomethylase-like protein [Nicotiana tabacum]	0.76	GO:0032259	_	_	_	_	_	_	_	_
TCONS_00000904	393	1-1179(+)	gi|396461197|ref|XP_003835210.1|	hypothetical protein LEMA_P045510.1 [Leptosphaeria maculans JN3]	0.73	GO:0004721;GO:0006470	_	_	_	_	_	_	K14819	DUSP12, YVH1	Dual specificity phosphatase (AHRD V1 **** Q2UGE9_ASPOR); contains Interpro domain(s) IPR020422 Dual specificity phosphatase, subgroup, catalytic domain
TCONS_00000905	557	133-1806(+)	gi|350540058|ref|NP_001233862.1|	leucine aminopeptidase 1, chloroplastic [Solanum lycopersicum]	1	GO:0006508;GO:0004177;GO:0006950;GO:0009507;GO:0008235;GO:0030145	_	_	_	_	_	_	K01255	CARP, pepA	Leucyl aminopeptidase (AHRD V1 ***- D7DWG6_NOSA0); contains Interpro domain(s) IPR011356 Peptidase M17, leucyl aminopeptidase
TCONS_00000906	135	1-405(+)	gi|53749448|gb|AAU90304.1|	MuDR family transposase containing protein [Solanum demissum]	0.59	_	_	_	_	_	_	_	_	_	Mutator-like transposase-like protein (AHRD V1 ***- Q9FI74_ARATH)
TCONS_00000907	78	1-234(+)	_	_	_	_	_	_	_	_	_	_	_	_	Unknown Protein (AHRD V1)
TCONS_00000908	206	1-618(+)	gi|297745250|emb|CBI40330.3|	unnamed protein product [Vitis vinifera]	0.78	_	_	_	_	_	_	_	_	_	Glycosyltransferase CAZy family GT90 (Fragment) (AHRD V1 **-- D8R0N7_SELML); contains Interpro domain(s) IPR008539 Protein of unknown function DUF821, CAP10-like
TCONS_00000909	117	1-351(+)	_	_	_	_	_	_	_	_	_	_	_	_	Unknown Protein (AHRD V1)
TCONS_00000910	231	1-693(+)	_	_	_	_	_	_	_	_	_	_	_	_	Zinc finger CCCH domain-containing protein 30 (AHRD V1 *-*- C3H30_ORYSJ); contains Interpro domain(s) IPR000571 Zinc finger, CCCH-type
TCONS_00000911	360	110-1189(+)	gi|302143165|emb|CBI20460.3|	unnamed protein product [Vitis vinifera]	0.84	GO:0004674;GO:0005524;GO:0009069;GO:0006468;GO:0048544	29760.GSVIVG00027478001	SubName: Full=Chromosome chr19 scaffold_4, whole genome shotgun sequence;	0.8673	COG0515	KOG1187;KOG1187	_	_	_	Receptor protein kinase (AHRD V1 **** Q40096_IPOTF); contains Interpro domain(s) IPR002290 Serine/threonine protein kinase
TCONS_00000912	265	2-796(+)	gi|302143165|emb|CBI20460.3|	unnamed protein product [Vitis vinifera]	0.84	GO:0004674;GO:0005524;GO:0009069;GO:0006468;GO:0048544	29760.GSVIVG00027478001	SubName: Full=Chromosome chr19 scaffold_4, whole genome shotgun sequence;	0.9072	COG0515	_	_	_	_	Receptor protein kinase (AHRD V1 **** Q40096_IPOTF); contains Interpro domain(s) IPR002290 Serine/threonine protein kinase
TCONS_00000913	227	1-681(+)	_	_	_	_	_	_	_	_	_	_	_	_	Ulp1 protease family C-terminal catalytic domain containing protein (AHRD V1 *-*- Q60D46_SOLDE)
TCONS_00000914	197	1-591(+)	gi|387767762|gb|AFJ96460.1|	ribulose-1,5-bisphosphate carboxylase/oxygenase large subunit, partial [Protium apiculatum]	0.86	GO:0000287;GO:0009573;GO:0055114;GO:0016984;GO:0019253;GO:0004497;GO:0009853;GO:0046487	_	_	_	_	_	_	K01601	rbcL	Ribulose bisphosphate carboxylase large chain (Fragment) (AHRD V1 ***- C9WX59_9GENT); contains Interpro domain(s) IPR000685 Ribulose bisphosphate carboxylase, large subunit, C-terminal
TCONS_00000915	257	1-771(+)	gi|68299211|emb|CAJ13706.1|	Phi-1 protein [Capsicum chinense]	0.97	GO:0009505;GO:0009741	_	_	_	_	_	_	_	_	Os06g0220000 protein (Fragment) (AHRD V1 **-- Q0DDJ2_ORYSJ); contains Interpro domain(s) IPR006766 Phosphate-induced protein 1 conserved region
TCONS_00000916	111	1-333(+)	gi|225426302|ref|XP_002265404.1|	PREDICTED: GDSL esterase/lipase At5g08460 [Vitis vinifera]	0.85	GO:0004091;GO:0005576;GO:0006629	_	_	_	_	_	_	_	_	GDSL esterase/lipase At1g71691 (AHRD V1 ***- GDL29_ARATH); contains Interpro domain(s) IPR001087 Lipase, GDSL
TCONS_00000917	254	1-762(+)	gi|113205435|gb|AAV31177.2|	hypothetical protein STB1_57t00015 [Solanum tuberosum]	0.8	_	_	_	_	_	_	_	_	_	Ulp1 protease family C-terminal catalytic domain containing protein (AHRD V1 *-*- Q60D46_SOLDE)
TCONS_00000918	261	no ORF	_	_	_	_	_	_	_	_	_	_	_	_	Unknown Protein (AHRD V1)
TCONS_00000919	183	no ORF	_	_	_	_	_	_	_	_	_	_	_	_	Unknown Protein (AHRD V1)
TCONS_00000920	78	1-234(+)	_	_	_	_	_	_	_	_	_	_	_	_	Unknown Protein (AHRD V1)
TCONS_00000921	471	1-1413(+)	gi|20149064|gb|AAM12787.1|	putative anthocyanidine rhamnosyl-transferase [Capsicum annuum]	0.92	GO:0008152;GO:0016758	3694.eugene3.00181234	hypothetical protein	0.7912	_	KOG1192	_	_	_	UDP-glucosyltransferase (AHRD V1 ***- B3VI56_STERE); contains Interpro domain(s) IPR002213 UDP-glucuronosyl/UDP-glucosyltransferase
TCONS_00000922	104	1-312(+)	_	_	_	_	_	_	_	_	_	_	_	_	Unknown Protein (AHRD V1)
TCONS_00000923	264	no ORF	gi|45386397|gb|AAS60046.1|	photosystem II CP43 protein [Cyperus papyrus]	0.98	GO:0009539;GO:0009772;GO:0010287;GO:0009535;GO:0045156;GO:0006118;GO:0018298;GO:0030076;GO:0009533;GO:0010207;GO:0016021;GO:0006354;GO:0016168	_	_	_	_	_	_	K02705	psbC	Photosystem II CP43 chlorophyll apoprotein (AHRD V1 ***- D1L8N4_BRANA); contains Interpro domain(s) IPR000932 Photosystem antenna protein-like
TCONS_00000924	357	no ORF	gi|34500909|ref|NP_904094.1|	photosystem II protein D2 [Amborella trichopoda]	0.97	GO:0009772;GO:0010287;GO:0009535;GO:0009523;GO:0005506;GO:0045156;GO:0045157;GO:0006118;GO:0009769;GO:0030076;GO:0010207;GO:0016021;GO:0006354;GO:0016491	_	_	_	_	_	_	K02706	psbD	Photosystem II D2 protein (AHRD V1 ***- D0FXW8_DUNSA); contains Interpro domain(s) IPR000484 Photosynthetic reaction centre, L/M
TCONS_00000925	132	1-396(+)	_	_	_	_	_	_	_	_	_	_	_	_	Unknown Protein (AHRD V1)
TCONS_00000926	398	1-1194(+)	gi|350539916|ref|NP_001234575.1|	mannan endo-1,4-beta-mannosidase 1 precursor [Solanum lycopersicum]	1	GO:0006013;GO:0016985;GO:0006000;GO:0005576;GO:0006080	29760.GSVIVG00032045001	SubName: Full=Chromosome chr18 scaffold_61, whole genome shotgun sequence;	0.8324	COG3934	_	_	_	_	Mannan endo-1 4-beta-mannosidase (AHRD V1 ***- A8FDC6_BACP2); contains Interpro domain(s) IPR001547 Glycoside hydrolase, family 5
TCONS_00000927	685	no ORF	gi|147790115|emb|CAN65461.1|	hypothetical protein VITISV_002197 [Vitis vinifera]	0.83	GO:0019497;GO:0006771;GO:0003993;GO:0005773	_	_	_	_	_	_	K01078	E3.1.3.2	NAD(P)H-quinone oxidoreductase subunit I chloroplastic (AHRD V1 *-*- D3WFI2_TROAR); contains Interpro domain(s) IPR009051 Alpha-helical ferredoxin
TCONS_00000928	324	no ORF	gi|75300873|sp|Q8HVR5.1|NDHI_HULAL	RecName: Full=NAD(P)H-quinone oxidoreductase subunit I, chloroplastic; AltName: Full=NAD(P)H dehydrogenase subunit I; Short=NDH subunit I; AltName: Full=NADH-plasto@ H	0.98	GO:0009535;GO:0005506;GO:0006744;GO:0019684;GO:0006120;GO:0051539;GO:0048038;GO:0015992;GO:0006814;GO:0008137	_	_	_	_	_	_	K05580	ndhI	NAD(P)H-quinone oxidoreductase subunit I chloroplastic (AHRD V1 *-*- D3WFI2_TROAR); contains Interpro domain(s) IPR009051 Alpha-helical ferredoxin
TCONS_00000929	184	1-552(+)	gi|302141654|emb|CBI18832.3|	unnamed protein product [Vitis vinifera]	0.8	GO:0016020;GO:0015748;GO:0005524;GO:0015416;GO:0006200;GO:0015716	_	_	_	_	_	_	_	_	ABC transporter-like protein (AHRD V1 *-*- Q6K376_ORYSJ)
TCONS_00000930	183	no ORF	gi|357436153|ref|XP_003588352.1|	NADH dehydrogenase subunit [Medicago truncatula]	0.93	GO:0006120;GO:0006744;GO:0015992;GO:0006814;GO:0008137	_	_	_	_	_	_	_	_	Unknown Protein (AHRD V1)
TCONS_00000931	216	1-648(+)	_	_	_	_	_	_	_	_	_	_	_	_	Ulp1 protease family C-terminal catalytic domain containing protein (AHRD V1 *-*- Q60D46_SOLDE)
TCONS_00000932	262	1-786(+)	gi|77539386|dbj|BAE46566.1|	putative auxin-regulated protein [Nicotiana glutinosa]	0.93	_	_	_	_	_	_	_	K14506	JAR1	Indole-3-acetic acid-amido synthetase GH3.8 (AHRD V1 *--- B6U4E2_MAIZE); contains Interpro domain(s) IPR004993 GH3 auxin-responsive promoter
TCONS_00000933	452	1-1356(+)	_	_	_	_	_	_	_	_	_	_	_	_	Unknown Protein (AHRD V1); contains Interpro domain(s) IPR003441 No apical meristem (NAM) protein
TCONS_00000934	83	1-252(+)	gi|365222860|gb|AEW69782.1|	Hop-interacting protein THI007 [Solanum lycopersicum]	0.98	_	_	_	_	_	_	_	_	_	Unknown Protein (AHRD V1)
TCONS_00000935	573	1-1719(+)	gi|64460298|gb|AAR32129.2|	proton P-ATPase [Nicotiana tabacum]	0.98	GO:0005524;GO:0006754;GO:0006119;GO:0046872;GO:0016021;GO:0006200;GO:0008553;GO:0015992;GO:0005886	_	_	_	_	_	_	K01535	E3.6.3.6	H-ATPase (AHRD V1 **** Q8L6I3_ORYSJ); contains Interpro domain(s) IPR006534 ATPase, P-type, plasma-membrane proton-efflux
TCONS_00000937	90	1-270(+)	gi|296085941|emb|CBI31382.3|	unnamed protein product [Vitis vinifera]	0.77	GO:0016787;GO:0009536	_	_	_	_	_	_	K14944	NOVA	RNA-binding protein Nova-1 (Fragment) (AHRD V1 *--- NOVA1_RAT); contains Interpro domain(s) IPR018111 K Homology, type 1, subgroup
TCONS_00000938	150	no ORF	_	_	_	_	_	_	_	_	_	_	_	_	Unknown Protein (AHRD V1)
TCONS_00000939	99	1-297(+)	gi|86212377|gb|ABC87761.1|	JAR1-like protein [Nicotiana attenuata]	0.89	GO:0080123;GO:0009861;GO:0009627;GO:0009640;GO:0010193;GO:0005773;GO:0009864;GO:0009585;GO:0010119;GO:0009507;GO:0070566;GO:0009694;GO:0031348	_	_	_	_	_	_	K14506	JAR1	Indole-3-acetic acid-amido synthetase GH3.8 (AHRD V1 **-- B6U4E2_MAIZE); contains Interpro domain(s) IPR004993 GH3 auxin-responsive promoter
TCONS_00000940	466	1-1401(+)	gi|67527746|ref|XP_661754.1|	hypothetical protein AN4150.2 [Aspergillus nidulans FGSC A4]	0.73	_	_	_	_	_	_	_	_	_	Major facilitator superfamily transporter (AHRD V1 *--- A2W2R0_9BURK); contains Interpro domain(s) IPR016196 Major facilitator superfamily, general substrate transporter
TCONS_00000941	375	1-1125(+)	gi|255540581|ref|XP_002511355.1|	ubiquitin-protein ligase, putative [Ricinus communis]	0.57	_	_	_	_	_	_	_	_	_	F-box family protein (AHRD V1 *-*- D7LSF9_ARALY); contains Interpro domain(s) IPR001810 Cyclin-like F-box
TCONS_00000942	242	1-726(+)	gi|297823795|ref|XP_002879780.1|	hypothetical protein ARALYDRAFT_482921 [Arabidopsis lyrata subsp. lyrata]	0.7	GO:0042967;GO:0008080;GO:0009507	59689.Al_scaffold_0092_3	annotation not avaliable	0.7556	COG0454	_	_	_	_	N-acetyltransferase (AHRD V1 ***- B6SUK9_MAIZE); contains Interpro domain(s) IPR000182 GCN5-related N-acetyltransferase
TCONS_00000943	63	245-433(+)	_	_	_	_	_	_	_	_	_	_	_	_	Unknown Protein (AHRD V1)
TCONS_00000944	63	245-433(+)	_	_	_	_	_	_	_	_	_	_	_	_	Unknown Protein (AHRD V1)
TCONS_00000945	63	1-189(+)	_	_	_	_	_	_	_	_	_	_	_	_	Unknown Protein (AHRD V1)
TCONS_00000946	399	1-1197(+)	gi|302142991|emb|CBI20286.3|	unnamed protein product [Vitis vinifera]	0.65	_	_	_	_	_	_	_	_	_	Unknown Protein (AHRD V1); contains Interpro domain(s) IPR013101 Leucine-rich repeat 2
TCONS_00000947	67	1-201(+)	gi|2500082|sp|Q33282.1|PSBA_VIGUN	RecName: Full=Photosystem Q(B) protein; AltName: Full=32 kDa thylakoid membrane protein; AltName: Full=Photosystem II protein D1; Flags: Precursor CAA5	0.91	GO:0009772;GO:0010287;GO:0009535;GO:0009523;GO:0005506;GO:0045156;GO:0006118;GO:0009635;GO:0005515;GO:0030076;GO:0010207;GO:0016021;GO:0006354;GO:0016168;GO:0016491	29760.GSVIVG00026487001	Chromosome chr12 scaffold_38, whole genome shotgun sequence	0.9077	_	_	NOG_4871	K02703	psbA	Photosystem Q(B) protein (AHRD V1 ***- Q95B48_PRUPE); contains Interpro domain(s) IPR000484 Photosynthetic reaction centre, L/M
TCONS_00000948	145	2-436(+)	gi|359489252|ref|XP_002263787.2|	PREDICTED: protein WAX2-like [Vitis vinifera]	0.81	GO:0005506;GO:0044767;GO:0055114;GO:0007275;GO:0016021;GO:0006633;GO:0048856;GO:0016491	_	_	_	_	_	_	K15404	K15404, CER1	CER1 (AHRD V1 **-- B6TFH3_MAIZE)
TCONS_00000949	71	559-771(+)	gi|115482466|ref|NP_001064826.1|	Os10g0471100 [Oryza sativa Japonica Group]	0.85	GO:0048653;GO:0005783;GO:0042335;GO:0005506;GO:0046185;GO:0010025;GO:0055114;GO:0010143;GO:0071771;GO:0043668;GO:0016021;GO:0016491	_	_	_	_	_	_	K15404	K15404, CER1	CER1 (AHRD V1 **-- B6TFH3_MAIZE)
TCONS_00000950	150	no ORF	gi|357502991|ref|XP_003621784.1|	Plant-specific domain TIGR01589 family protein [Medicago truncatula]	0.94	GO:0032502;GO:0009507	_	_	_	_	_	_	_	_	Plant-specific domain TIGR01589 family protein (AHRD V1 ***- B4FFL2_MAIZE); contains Interpro domain(s) IPR006476 Conserved hypothetical protein CHP01589, plant
TCONS_00000951	369	no ORF	gi|57013879|ref|YP_173353.1|	hypothetical protein NitaMp003 [Nicotiana tabacum]	0.98	GO:0005739	_	_	_	_	_	_	_	_	Unknown Protein (AHRD V1)
TCONS_00000952	646	1-1938(+)	gi|359473894|ref|XP_002271761.2|	PREDICTED: ABC transporter C family member 10-like [Vitis vinifera]	0.79	GO:0055085;GO:0005524;GO:0006200;GO:0042626;GO:0016021	_	_	_	_	_	_	_	_	Multidrug resistance protein ABC transporter family (AHRD V1 **-- B9GX56_POPTR); contains Interpro domain(s) IPR003439 ABC transporter-like
TCONS_00000953	270	1-810(+)	_	_	_	_	_	_	_	_	_	_	_	_	Unknown Protein (AHRD V1)
TCONS_00000954	349	1-1050(+)	gi|356544860|ref|XP_003540865.1|	PREDICTED: G-type lectin S-receptor-like serine/threonine-protein kinase At4g03230-like [Glycine max]	0.81	GO:0004674;GO:0005524;GO:0009069;GO:0006468;GO:0048544	29760.GSVIVG00026123001	SubName: Full=Chromosome chr12 scaffold_36, whole genome shotgun sequence;	0.8675	COG0515	KOG1187	_	_	_	Receptor protein kinase (AHRD V1 **** Q40096_IPOTF); contains Interpro domain(s) IPR002290 Serine/threonine protein kinase
TCONS_00000955	531	1-1596(+)	gi|297809813|ref|XP_002872790.1|	S-locus lectin protein kinase family protein [Arabidopsis lyrata subsp. lyrata]	0.78	GO:0004674;GO:0005524;GO:0009069;GO:0006468;GO:0048544	29760.GSVIVG00003111001	SubName: Full=Chromosome undetermined scaffold_139, whole genome shotgun sequence;	0.7588	COG0515	KOG1187	_	_	_	Receptor protein kinase (AHRD V1 **** Q40096_IPOTF); contains Interpro domain(s) IPR002290 Serine/threonine protein kinase
TCONS_00000956	145	1-438(+)	gi|227438129|gb|ACP30554.1|	disease resistance protein [Brassica rapa subsp. pekinensis]	0.7	GO:0043531;GO:0007165;GO:0006952;GO:0009941;GO:0005886	_	_	_	_	_	_	_	_	Tir-nbs, resistance protein fragment
TCONS_00000957	200	1-603(+)	gi|359496026|ref|XP_002277166.2|	PREDICTED: TMV resistance protein N-like [Vitis vinifera]	0.59	_	_	_	_	_	_	_	_	_	Tir-nbs, resistance protein fragment
TCONS_00000958	150	1-450(+)	gi|147774497|emb|CAN61286.1|	hypothetical protein VITISV_028650 [Vitis vinifera]	0.61	GO:0005488	_	_	_	_	_	_	_	_	Mutator-like transposase (AHRD V1 ***- Q9SR14_ARATH); contains Interpro domain(s) IPR018289 MULE transposase, conserved domain
TCONS_00000959	133	1-402(+)	_	_	_	_	_	_	_	_	_	_	_	_	Unknown Protein (AHRD V1)
TCONS_00000960	64	1-192(+)	_	_	_	_	_	_	_	_	_	_	_	_	Unknown Protein (AHRD V1)
TCONS_00000961	92	1-279(+)	gi|379055939|emb|CCG06551.1|	E3 ubiquitin ligase [Lotus japonicus]	1	GO:0005634;GO:0006511;GO:0007275;GO:0008270;GO:0016567;GO:0004842	_	_	_	_	_	_	K04506	SIAH1	E3 ubiquitin-protein ligase sina (AHRD V1 ***- B0WR23_CULQU); contains Interpro domain(s) IPR004162 Seven in absentia protein
TCONS_00000962	199	1-597(+)	gi|113205244|gb|AAT39318.2|	hypothetical protein SDM1_28t00022 [Solanum demissum]	0.51	_	_	_	_	_	_	_	_	_	Ulp1 protease family C-terminal catalytic domain containing protein (AHRD V1 *-*- Q60D46_SOLDE)
TCONS_00000963	503	1-1509(+)	gi|147861582|emb|CAN81461.1|	hypothetical protein VITISV_025302 [Vitis vinifera]	0.53	_	_	_	_	_	_	_	_	_	Mutator-like transposase (AHRD V1 ***- Q9SLM0_ARATH); contains Interpro domain(s) IPR004332 Transposase, MuDR, plant
TCONS_00000964	165	no ORF	_	_	_	_	_	_	_	_	_	_	_	_	Unknown Protein (AHRD V1)
TCONS_00000965	115	1-345(+)	gi|75169873|sp|Q9CAE3.1|LDL3_ARATH	RecName: Full=Lysine-specific histone demethylase 1 homolog 3; AltName: Full=Flavin-containing amine oxidase domain-containing protein 3; AltName: Full=Protein FLOW	0.69	_	_	_	_	_	_	_	K11450	AOF2, LSD1	Lysine-specific histone demethylase 1 homolog 3 (AHRD V1 ***- LDL3_ARATH)
TCONS_00000966	150	no ORF	gi|350535953|ref|NP_001234478.1|	xyloglucan endotransglucosylase-hydrolase XTH9 precursor [Solanum xyloglucan endotransglucosylase-hydrolase XTH9 [Solanum lyc@ H	1	GO:0016762;GO:0048046;GO:0004553;GO:0005618;GO:0006073	_	_	_	_	_	_	_	_	Unknown Protein (AHRD V1)
TCONS_00000967	287	1-861(+)	gi|113205400|gb|AAU90303.2|	Zinc finger containing preotein, putative [Solanum demissum]	0.7	_	_	_	_	_	_	_	_	_	Mutator-like transposase (AHRD V1 ***- Q9SHU0_ARATH); contains Interpro domain(s) IPR006564 Zinc finger, PMZ-type
TCONS_00000968	241	1-723(+)	gi|113205400|gb|AAU90303.2|	Zinc finger containing preotein, putative [Solanum demissum]	0.68	_	_	_	_	_	_	_	_	_	Mutator-like transposase (AHRD V1 ***- Q9SHU0_ARATH); contains Interpro domain(s) IPR006564 Zinc finger, PMZ-type
TCONS_00000969	186	1-558(+)	gi|297746065|emb|CBI16121.3|	unnamed protein product [Vitis vinifera]	0.79	_	_	_	_	_	_	_	_	_	Os01g0126600 protein (Fragment) (AHRD V1 ***- Q0JR16_ORYSJ)
TCONS_00000971	58	149-325(+)	_	_	_	_	_	_	_	_	_	_	_	_
TCONS_00000972	427	no ORF	_	_	_	_	_	_	_	_	_	_	_	_
TCONS_00000973	505	no ORF	_	_	_	_	_	_	_	_	_	_	_	_
TCONS_00000974	108	316-642(+)	gi|224115960|ref|XP_002317171.1|	predicted protein [Populus predicted protein [Populus trichocarpa]	0.68	_	_	_	_	_	_	_	_	_
TCONS_00000975	92	1577-1855(+)	gi|307136441|gb|ADN34247.1|	ty3-gypsy retrotransposon protein [Cucumis melo subsp. melo]	0.71	GO:0003824;GO:0003676	_	_	_	_	_	_	_	_
TCONS_00000976	139	1026-1442(+)	gi|89179427|gb|ABD63162.1|	RNase H family protein [Asparagus officinalis]	0.8	GO:0015074;GO:0003723;GO:0003677;GO:0004523;GO:0003964;GO:0008270;GO:0051252;GO:0006278;GO:0006310	_	_	_	_	_	_	_	_
TCONS_00000977	147	342-782(+)	gi|51038037|gb|AAT93841.1|	putative polyprotein [Oryza sativa Japonica Group]	0.62	GO:0015074;GO:0003964;GO:0003723;GO:0004523;GO:0051252;GO:0006278	_	_	_	_	_	_	_	_
TCONS_00000978	1077	no ORF	_	_	_	_	_	_	_	_	_	_	_	_
TCONS_00000979	218	no ORF	_	_	_	_	_	_	_	_	_	_	_	_
TCONS_00000980	262	no ORF	_	_	_	_	_	_	_	_	_	_	_	_
TCONS_00000981	95	3-287(+)	_	_	_	_	_	_	_	_	_	_	_	_
TCONS_00000982	500	no ORF	_	_	_	_	_	_	_	_	_	_	_	_
TCONS_00000983	314	no ORF	_	_	_	_	_	_	_	_	_	_	_	_
TCONS_00000984	382	no ORF	_	_	_	_	_	_	_	_	_	_	_	_
TCONS_00000985	315	no ORF	_	_	_	_	_	_	_	_	_	_	_	_
TCONS_00000986	1017	no ORF	_	_	_	_	_	_	_	_	_	_	_	_
TCONS_00000987	185	89-643(+)	gi|147784778|emb|CAN75440.1|	hypothetical protein VITISV_007304 [Vitis vinifera]	0.89	GO:0015074;GO:0004190;GO:0003676;GO:0003964;GO:0006508;GO:0090305;GO:0008270;GO:0006278;GO:0004519	_	_	_	_	_	_	_	_
TCONS_00000988	192	no ORF	gi|357488207|ref|XP_003614391.1|	Tar1p [Medicago truncatula]	0.83	_	_	_	_	_	_	_	_	_
TCONS_00000989	348	no ORF	gi|356545511|ref|XP_003541184.1|	PREDICTED: uncharacterized protein LOC100820555 [Glycine max]	0.96	GO:0004519	_	_	_	_	_	_	_	_
TCONS_00000990	842	no ORF	_	_	_	_	_	_	_	_	_	_	_	_
TCONS_00000991	568	no ORF	gi|357488185|ref|XP_003614380.1|	Cytochrome P450 likeTBP [Medicago truncatula]	0.66	_	_	_	_	_	_	_	_	_
TCONS_00000992	239	no ORF	gi|253759964|ref|XP_002488956.1|	hypothetical protein SORBIDRAFT_1211s002020 [Sorghum bicolor]	0.95	_	_	_	_	_	_	_	_	_
TCONS_00000994	169	no ORF	gi|255628345|gb|ACU14517.1|	unknown [Glycine max]	0.89	_	_	_	_	_	_	_	_	_
TCONS_00000995	385	no ORF	_	_	_	_	_	_	_	_	_	_	_	_
TCONS_00000996	448	no ORF	gi|255590580|ref|XP_002535305.1|	conserved hypothetical protein [Ricinus communis]	0.92	GO:0030904;GO:0005739;GO:0007034	_	_	_	_	_	_	_	_
TCONS_00000997	1952	no ORF	_	_	_	_	_	_	_	_	_	_	_	_
TCONS_00000998	255	no ORF	_	_	_	_	_	_	_	_	_	_	_	_
TCONS_00000999	89	1-267(-)	gi|357528929|gb|AET80686.1|	spermidine hydroxycinnamoyl transferase [Nicotiana attenuata]	0.64	_	_	_	_	_	_	_	_	_
TCONS_00001000	75	187-411(-)	_	_	_	_	_	_	_	_	_	_	_	_
TCONS_00001001	522	no ORF	_	_	_	_	_	_	_	_	_	_	_	_
TCONS_00001002	90	377-646(-)	gi|147798514|emb|CAN74381.1|	hypothetical protein VITISV_007944 [Vitis vinifera]	0.8	GO:0015074;GO:0008270;GO:0044710;GO:0003676;GO:0016491	_	_	_	_	_	_	_	_
TCONS_00001003	915	no ORF	_	_	_	_	_	_	_	_	_	_	_	_
TCONS_00001004	82	1048-1293(-)	gi|18700630|gb|AAL78658.1|AF405555_1	Hopscotch polyprotein [Fagus sylvatica]	0.72	GO:0005488	_	_	_	_	_	_	_	_
TCONS_00001005	71	440-652(-)	_	_	_	_	_	_	_	_	_	_	_	_
TCONS_00001006	155	no ORF	_	_	_	_	_	_	_	_	_	_	_	_
TCONS_00001007	680	no ORF	_	_	_	_	_	_	_	_	_	_	_	_
TCONS_00001008	115	1-345(-)	_	_	_	_	_	_	_	_	_	_	_	_
TCONS_00001009	420	no ORF	_	_	_	_	_	_	_	_	_	_	_	_
TCONS_00001010	2082	no ORF	_	_	_	_	_	_	_	_	_	_	_	_
TCONS_00001011	1193	no ORF	_	_	_	_	_	_	_	_	_	_	_	_
TCONS_00001012	94	123-404(-)	_	_	_	_	_	_	_	_	_	_	_	_
TCONS_00001013	55	255-419(+)	_	_	_	_	_	_	_	_	_	_	_	_
TCONS_00001014	600	no ORF	_	_	_	_	_	_	_	_	_	_	_	_
TCONS_00001016	1543	no ORF	_	_	_	_	_	_	_	_	_	_	_	_
TCONS_00001017	1350	no ORF	_	_	_	_	_	_	_	_	_	_	_	_
TCONS_00001019	446	no ORF	_	_	_	_	_	_	_	_	_	_	_	_
TCONS_00001020	93	1-282(+)	gi|47824950|gb|AAT38724.1|	Putative retrotransposon protein, identical [Solanum demissum]	0.89	GO:0015074;GO:0005634;GO:0003723;GO:0004190;GO:0003964;GO:0006508;GO:0008270;GO:0006278	_	_	_	_	_	_	_	_
TCONS_00001021	389	no ORF	_	_	_	_	_	_	_	_	_	_	_	_
TCONS_00001022	1012	no ORF	_	_	_	_	_	_	_	_	_	_	_	_
TCONS_00001023	128	270-656(+)	gi|315937173|gb|ADU56213.1|	gag-pol polyprotein [Solanum lycopersicum]	0.89	GO:0008270;GO:0003676	_	_	_	_	_	_	_	_
TCONS_00001025	1376	no ORF	_	_	_	_	_	_	_	_	_	_	_	_
TCONS_00001026	429	no ORF	_	_	_	_	_	_	_	_	_	_	_	_
TCONS_00001027	54	916-1077(-)	gi|357453875|ref|XP_003597218.1|	Beta-galactosidase [Medicago Beta-galactosidase [Medicago truncatula]	0.69	GO:0008152;GO:0005488;GO:0016798	_	_	_	_	_	_	_	_
TCONS_00001028	536	no ORF	_	_	_	_	_	_	_	_	_	_	_	_
TCONS_00001029	108	3-326(-)	_	_	_	_	_	_	_	_	_	_	_	_
TCONS_00001030	183	no ORF	gi|15963382|emb|CAC88802.1|	putative coat protein [Nicotiana tabacum]	0.93	GO:0019028;GO:0008270;GO:0005198;GO:0003676	_	_	_	_	_	_	_	_
TCONS_00001031	82	1827-2072(-)	_	_	_	_	_	_	_	_	_	_	_	_
TCONS_00001032	1258	no ORF	_	_	_	_	_	_	_	_	_	_	_	_
TCONS_00001033	464	no ORF	_	_	_	_	_	_	_	_	_	_	_	_
TCONS_00001034	586	no ORF	gi|15963390|emb|CAC88808.1|	putative translation transactivator/inclusion body protein [Nicotiana tabacum]	0.85	_	_	_	_	_	_	_	_	_
TCONS_00001036	554	no ORF	_	_	_	_	_	_	_	_	_	_	_	_
TCONS_00001037	182	no ORF	gi|82754268|gb|ABB89935.1|	putative transactivator protein [Solanum lycopersicum x Solanum habrochaites]	0.98	_	_	_	_	_	_	_	_	_
TCONS_00001038	1815	no ORF	_	_	_	_	_	_	_	_	_	_	_	_
TCONS_00001039	337	no ORF	_	_	_	_	_	_	_	_	_	_	_	_
TCONS_00001040	695	no ORF	gi|18450267|ref|NP_569142.1|	putative transactivator factor [Tobacco vein clearing virus]	0.92	_	_	_	_	_	_	_	_	_
TCONS_00001041	159	2-481(+)	_	_	_	_	_	_	_	_	_	_	_	_
TCONS_00001042	50	2-154(+)	gi|47824970|gb|AAT38744.1|	Putative gag-pol polyprotein, identical [Solanum demissum]	0.9	GO:0015074;GO:0003964;GO:0005634;GO:0003723;GO:0008270;GO:0006278	_	_	_	_	_	_	_	_
TCONS_00001045	64	1192-1386(+)	_	_	_	_	_	_	_	_	_	_	_	_
TCONS_00001046	928	no ORF	_	_	_	_	_	_	_	_	_	_	_	_
TCONS_00001047	668	no ORF	_	_	_	_	_	_	_	_	_	_	_	_
TCONS_00001048	754	no ORF	_	_	_	_	_	_	_	_	_	_	_	_
TCONS_00001049	66	2-199(-)	_	_	_	_	_	_	_	_	_	_	_	_
TCONS_00001050	1081	no ORF	_	_	_	_	_	_	_	_	_	_	_	_
TCONS_00001051	485	62-1516(+)	gi|350538351|ref|NP_001233827.1|	glutamate decarboxylase isoform3 [Solanum lycopersicum]	1	GO:0019530;GO:0005634;GO:0004351;GO:0006531;GO:0055114;GO:0006522;GO:0006536;GO:0046686;GO:0019482;GO:0005829;GO:0000166;GO:0005516;GO:0030170;GO:0016491	29760.GSVIVG00030677001	SubName: Full=Chromosome chr1 scaffold_5, whole genome shotgun sequence;	0.9493	COG0076	_	_	K01580	E4.1.1.15, gadB, gadA, GAD	Glutamate decarboxylase (AHRD V1 ***- Q1I1D8_CITSI); contains Interpro domain(s) IPR010107 Glutamate decarboxylase
TCONS_00001052	268	2-805(+)	gi|224108183|ref|XP_002314751.1|	predicted protein [Populus predicted protein [Populus trichocarpa]	0.86	_	_	_	_	_	_	_	_	_	Protein XRI1 (AHRD V1 *-*- XRI1_ARATH)
TCONS_00001053	1157	140-3610(+)	gi|225424512|ref|XP_002285238.1|	PREDICTED: putative phagocytic receptor 1b [Vitis vinifera]	0.88	GO:0016021	_	_	_	_	_	_	_	_	Serine/threonine-protein kinase 36 (AHRD V1 *-*- STK36_HUMAN); contains Interpro domain(s) IPR004240 Nonaspanin (TM9SF)
TCONS_00001054	1159	3-3479(+)	gi|225424512|ref|XP_002285238.1|	PREDICTED: putative phagocytic receptor 1b [Vitis vinifera]	0.88	GO:0016021	_	_	_	_	_	_	_	_	Serine/threonine-protein kinase 36 (AHRD V1 *-*- STK36_HUMAN); contains Interpro domain(s) IPR004240 Nonaspanin (TM9SF)
TCONS_00001055	1029	232-3318(+)	gi|225424512|ref|XP_002285238.1|	PREDICTED: putative phagocytic receptor 1b [Vitis vinifera]	0.88	GO:0016021	_	_	_	_	_	_	_	_	Serine/threonine-protein kinase 36 (AHRD V1 *-*- STK36_HUMAN); contains Interpro domain(s) IPR004240 Nonaspanin (TM9SF)
TCONS_00001056	178	39-572(+)	_	_	_	_	_	_	_	_	_	_	_	_	Unknown Protein (AHRD V1); contains Interpro domain(s) IPR006702 Uncharacterised protein family UPF0497, trans-membrane plant
TCONS_00001057	131	3-395(+)	_	_	_	_	_	_	_	_	_	_	_	_	Unknown Protein (AHRD V1)
TCONS_00001058	75	2-226(+)	gi|255561797|ref|XP_002521908.1|	clathrin assembly protein, putative [Ricinus communis]	0.79	GO:0032440;GO:0030276;GO:0048268;GO:0005545;GO:0005739;GO:0055114;GO:0030118	_	_	_	_	_	_	_	_	Clathrin assembly protein (AHRD V1 ***- B6TYB1_MAIZE); contains Interpro domain(s) IPR011417 ANTH
TCONS_00001059	90	126-395(+)	gi|388514399|gb|AFK45261.1|	unknown [Medicago truncatula]	0.97	GO:0016757;GO:0005739;GO:0016023	3694.fgenesh4_pg.C_LG_II002473	hypothetical protein	0.9213	_	_	NOG23523_	K09659	DPM3	cDNA clone J065210E11 full insert sequence (AHRD V1 **-- B7F922_ORYSJ); contains Interpro domain(s) IPR013174 Dolichol-phosphate mannosyltransferase subunit 3
TCONS_00001060	91	3-275(+)	gi|388514399|gb|AFK45261.1|	unknown [Medicago truncatula]	0.97	GO:0016757;GO:0005739;GO:0016023	3694.fgenesh4_pg.C_LG_II002473	hypothetical protein	0.9213	_	_	NOG23523_	K09659	DPM3	cDNA clone J065210E11 full insert sequence (AHRD V1 **-- B7F922_ORYSJ); contains Interpro domain(s) IPR013174 Dolichol-phosphate mannosyltransferase subunit 3
TCONS_00001061	251	297-1049(+)	gi|225424442|ref|XP_002285121.1|	PREDICTED: zinc finger protein 4-like [Vitis vinifera]	0.76	_	_	_	_	_	_	_	_	_	Zinc finger protein 7 (AHRD V1 ***- B6U8J3_MAIZE); contains Interpro domain(s) IPR007087 Zinc finger, C2H2-type
TCONS_00001062	252	1-756(+)	gi|225424442|ref|XP_002285121.1|	PREDICTED: zinc finger protein 4-like [Vitis vinifera]	0.76	_	_	_	_	_	_	_	_	_	Zinc finger protein 7 (AHRD V1 ***- B6U8J3_MAIZE); contains Interpro domain(s) IPR007087 Zinc finger, C2H2-type
TCONS_00001063	486	1-1458(+)	gi|350536307|ref|NP_001234240.1|	Avr9/Cf-9 rapidly elicited protein [Solanum lycopersicum]	1	GO:0032491;GO:0000151;GO:0016567;GO:0004842	_	_	_	_	_	_	_	_	U-box domain-containing protein (AHRD V1 ***- D7MID4_ARALY); contains Interpro domain(s) IPR003613 U box domain
TCONS_00001064	415	1-1245(+)	gi|147770299|emb|CAN62477.1|	hypothetical protein VITISV_005325 [Vitis vinifera]	0.78	GO:0005543	3694.fgenesh4_pg.C_LG_VIII001224	hypothetical protein	0.7804	_	KOG_251;KOG_251	_	_	_	Clathrin assembly protein (AHRD V1 ***- B6TW95_MAIZE); contains Interpro domain(s) IPR011417 ANTH
TCONS_00001065	102	1-306(-)	gi|147770299|emb|CAN62477.1|	hypothetical protein VITISV_005325 [Vitis vinifera]	0.78	GO:0005543	3694.fgenesh4_pg.C_LG_VIII001224	hypothetical protein	0.7804	_	KOG_251;KOG_251;KOG_251	_	_	_	Clathrin assembly protein (AHRD V1 ***- B6TW95_MAIZE); contains Interpro domain(s) IPR011417 ANTH
TCONS_00001066	102	1-306(-)	gi|147790333|emb|CAN61197.1|	hypothetical protein VITISV_028348 [Vitis vinifera]	0.66	GO:0005543	3694.fgenesh4_pg.C_LG_VIII001224	hypothetical protein	0.7804	_	KOG_251;KOG_251;KOG_251	_	_	_	Clathrin assembly protein (AHRD V1 ***- B6TW95_MAIZE); contains Interpro domain(s) IPR011417 ANTH
TCONS_00001067	415	1-1245(+)	gi|147770299|emb|CAN62477.1|	hypothetical protein VITISV_005325 [Vitis vinifera]	0.78	GO:0005543	3694.fgenesh4_pg.C_LG_VIII001224	hypothetical protein	0.7804	_	KOG_251;KOG_251	_	_	_	Clathrin assembly protein (AHRD V1 ***- B6TW95_MAIZE); contains Interpro domain(s) IPR011417 ANTH
TCONS_00001068	288	1-864(+)	gi|224073047|ref|XP_002303956.1|	predicted protein [Populus predicted protein [Populus trichocarpa]	0.52	GO:0046914	_	_	_	_	_	_	_	_	Zinc finger family protein (AHRD V1 *-*- D7M6E6_ARALY); contains Interpro domain(s) IPR007087 Zinc finger, C2H2-type
TCONS_00001069	297	1-891(+)	gi|147838400|emb|CAN74318.1|	hypothetical protein VITISV_006325 [Vitis vinifera]	0.53	GO:0005488	_	_	_	_	_	_	_	_	Zinc finger family protein (AHRD V1 *-*- D7M6E6_ARALY); contains Interpro domain(s) IPR007087 Zinc finger, C2H2-type
TCONS_00001070	858	372-2945(+)	gi|147818682|emb|CAN76185.1|	hypothetical protein VITISV_023086 [Vitis vinifera]	0.94	GO:0005982;GO:0005992;GO:0003825;GO:0005985	3694.grail3.0010065002	trehalose-phosphatase/synthase 6 (EC:2.4.1.15)	0.9346	COG0380;COG1877	KOG1_5_	_	_	_	Alpha alpha-trehalose-phosphate synthase (UDP-forming) (AHRD V1 **** A3CXN9_METMJ); contains Interpro domain(s) IPR001830 Glycosyl transferase, family 20
TCONS_00001071	858	184-2757(+)	gi|147818682|emb|CAN76185.1|	hypothetical protein VITISV_023086 [Vitis vinifera]	0.94	GO:0005982;GO:0005992;GO:0003825;GO:0005985	3694.grail3.0010065002	trehalose-phosphatase/synthase 6 (EC:2.4.1.15)	0.9346	COG0380;COG1877	KOG1_5_;KOG1_5_	_	_	_	Alpha alpha-trehalose-phosphate synthase (UDP-forming) (AHRD V1 **** A3CXN9_METMJ); contains Interpro domain(s) IPR001830 Glycosyl transferase, family 20
TCONS_00001072	598	223-2016(+)	gi|225424407|ref|XP_002281436.1|	PREDICTED: uncharacterized protein LOC100261217 [Vitis vinifera]	0.8	_	29760.GSVIVG00030609001	SubName: Full=Chromosome chr1 scaffold_5, whole genome shotgun sequence;	0.8065	_	_	NOG264581	_	_	Necrotic spotted lesions 1 (Fragment) (AHRD V1 *-*- B6ZA18_HELAN); contains Interpro domain(s) IPR001862 Membrane attack complex component/perforin/complement C9
TCONS_00001073	597	223-2013(+)	gi|225424407|ref|XP_002281436.1|	PREDICTED: uncharacterized protein LOC100261217 [Vitis vinifera]	0.8	_	29760.GSVIVG00030609001	SubName: Full=Chromosome chr1 scaffold_5, whole genome shotgun sequence;	0.8048	_	_	NOG264581	_	_	Necrotic spotted lesions 1 (Fragment) (AHRD V1 *-*- B6ZA18_HELAN); contains Interpro domain(s) IPR001862 Membrane attack complex component/perforin/complement C9
TCONS_00001074	361	2-1084(+)	gi|359491489|ref|XP_002277893.2|	PREDICTED: probable S-adenosylmethionine-dependent methyltransferase At5g38780-like [Vitis vinifera]	0.62	_	_	_	_	_	_	_	_	_	S-adenosyl-L-methionine salicylic acid carboxyl methyltransferase (AHRD V1 **** A7XZE9_9MAGN); contains Interpro domain(s) IPR005299 SAM dependent carboxyl methyltransferase
TCONS_00001075	566	245-1942(+)	gi|225451597|ref|XP_002275779.1|	PREDICTED: aspartokinase 3, chloroplastic-like [Vitis vinifera]	0.85	GO:0016310;GO:0016597;GO:0004072;GO:0009089;GO:0006544;GO:0006566;GO:0006563	29760.GSVIVG00037944001	RecName: Full=Aspartokinase; EC=2.7.2.4;	0.8514	COG0527	KOG_456	_	K00928	E2.7.2.4, lysC	Aspartokinase (AHRD V1 ***- B9RGY9_RICCO); contains Interpro domain(s) IPR001341 Aspartate kinase region
TCONS_00001076	241	88-810(+)	gi|224099563|ref|XP_002311533.1|	predicted protein [Populus predicted protein [Populus trichocarpa]	0.84	GO:0006810;GO:0005886;GO:0005215	29760.GSVIVG00030598001	SubName: Full=Chromosome chr1 scaffold_5, whole genome shotgun sequence;	0.8487	_	KOG147_	_	_	_	SEC14 cytosolic factor family protein (AHRD V1 **-- D7M8H6_ARALY); contains Interpro domain(s) IPR001251 Cellular retinaldehyde-binding/triple function, C-terminal
TCONS_00001077	611	51-1883(+)	gi|375126879|gb|AFA35966.1|	flavin-binding, kelch repeat, f-box 1/adagio3 [Nicotiana attenuata]	0.93	GO:0007623;GO:0005634;GO:0007165;GO:0009637;GO:0006355;GO:0016567;GO:0004842;GO:0009911;GO:0005515;GO:0006511;GO:0004871;GO:0001047	3694.eugene3.00081267	hypothetical protein	0.9091	COG2202	KOG_379;KOG_379	_	K12116	FKF1	Flavin-binding kelch domain F box protein (AHRD V1 **-* D7KVS5_ARALY); contains Interpro domain(s) IPR015915 Kelch-type beta propeller
TCONS_00001078	342	1-1026(+)	gi|224144541|ref|XP_002325326.1|	predicted protein [Populus predicted protein [Populus trichocarpa]	0.64	_	_	_	_	_	_	_	_	_	S-adenosyl-L-methionine salicylic acid carboxyl methyltransferase (AHRD V1 **** A7XZE9_9MAGN); contains Interpro domain(s) IPR005299 SAM dependent carboxyl methyltransferase
TCONS_00001079	173	230-748(+)	gi|357521299|ref|XP_003630938.1|	Calcium-binding pollen allergen [Medicago truncatula]	0.78	GO:0005634;GO:0009409;GO:0005509;GO:0048868;GO:0005737;GO:0048767;GO:0016491;GO:0048610	_	_	_	_	_	_	K13448	CML	Calmodulin-2 (AHRD V1 ***- D7LFI7_ARALY); contains Interpro domain(s) IPR011992 EF-Hand type
TCONS_00001080	88	436-699(+)	gi|225424368|ref|XP_002281246.1|	PREDICTED: histone-lysine N-methyltransferase setd3 [Vitis vinifera]	0.88	GO:0009507	3694.fgenesh4_pg.C_LG_VIII001195	SET domain-containing protein	0.8711	_	KOG1337;KOG1337;KOG1337	_	_	_	SET domain containing protein (AHRD V1 ***- B6U0H4_MAIZE); contains Interpro domain(s) IPR001214 SET
TCONS_00001081	472	116-1531(+)	gi|225424368|ref|XP_002281246.1|	PREDICTED: histone-lysine N-methyltransferase setd3 [Vitis vinifera]	0.84	_	3694.fgenesh4_pg.C_LG_VIII001195	SET domain-containing protein	0.8711	_	KOG1337	_	_	_	SET domain containing protein (AHRD V1 ***- B6U0H4_MAIZE); contains Interpro domain(s) IPR001214 SET
TCONS_00001082	161	1-483(+)	gi|356527904|ref|XP_003532546.1|	PREDICTED: nudix hydrolase 4-like [Glycine max]	0.8	GO:0052841;GO:0052842	39946.BGIOSIBCE008561	Os02g0734300	0.7551	_	KOG2839	_	_	_	Nudix hydrolase 4 (AHRD V1 ***- B6T5N7_MAIZE); contains Interpro domain(s) IPR000086 NUDIX hydrolase domain
TCONS_00001083	201	199-801(+)	gi|255570045|ref|XP_002525985.1|	calcium ion binding protein, putative [Ricinus communis]	0.84	_	3694.estExt_fgenesh4_pg.C_LG_VIII1184	hypothetical protein	0.7923	_	_	NOG252374	_	_	Calcium binding protein Caleosin (AHRD V1 **-* A8N0P5_COPC7); contains Interpro domain(s) IPR007736 Caleosin related
TCONS_00001084	192	142-717(+)	gi|255570045|ref|XP_002525985.1|	calcium ion binding protein, putative [Ricinus communis]	0.75	_	_	_	_	_	_	_	_	_	Calcium binding protein Caleosin (AHRD V1 **-* A8N0P5_COPC7); contains Interpro domain(s) IPR007736 Caleosin related
TCONS_00001085	457	28-1398(+)	gi|18379271|ref|NP_565271.1|	UBX domain-containing protein 2 [Arabidopsis thaliana]	0.76	GO:0005634;GO:0006499;GO:0019898;GO:0008270;GO:0003676	3702.AT2G01650.1-P	PUX2 (PLANT UBX DOMAIN-CONTAINING PROTEIN 2); nucleic acid binding / zinc ion binding; encod [...]	0.7686	_	KOG2699	_	K14011	UBXN6, UBXD1	UBX domain protein 6 (AHRD V1 ***- Q7SXA8_DANRE); contains Interpro domain(s) IPR018997 PUB domain
TCONS_00001086	307	236-1156(+)	gi|350539077|ref|NP_001234373.1|	jasmonate ZIM-domain protein 3 [Solanum lycopersicum]	1	_	_	_	_	_	_	_	K13464	JAZ	Jasmonate ZIM-domain protein 3 (AHRD V1 **-- B2XVS2_SOLLC); contains Interpro domain(s) IPR010399 Tify
TCONS_00001087	339	236-1252(+)	gi|350539077|ref|NP_001234373.1|	jasmonate ZIM-domain protein 3 [Solanum lycopersicum]	1	_	_	_	_	_	_	_	K13464	JAZ	Jasmonate ZIM-domain protein 3 (AHRD V1 **-- B2XVS2_SOLLC); contains Interpro domain(s) IPR010399 Tify
TCONS_00001088	310	236-1165(+)	gi|350539077|ref|NP_001234373.1|	jasmonate ZIM-domain protein 3 [Solanum lycopersicum]	0.97	_	_	_	_	_	_	_	K13464	JAZ	Jasmonate ZIM-domain protein 3 (AHRD V1 **-- B2XVS2_SOLLC); contains Interpro domain(s) IPR010399 Tify
TCONS_00001089	59	210-386(-)	gi|225457729|ref|XP_002274305.1|	PREDICTED: UPF0496 protein At3g19330 [Vitis vinifera]	0.69	_	_	_	_	_	_	_	_	_	Unknown Protein (AHRD V1); contains Interpro domain(s) IPR007749 Protein of unknown function DUF677
TCONS_00001090	51	312-464(-)	gi|225457729|ref|XP_002274305.1|	PREDICTED: UPF0496 protein At3g19330 [Vitis vinifera]	0.69	_	_	_	_	_	_	_	_	_	Unknown Protein (AHRD V1); contains Interpro domain(s) IPR007749 Protein of unknown function DUF677
TCONS_00001091	281	1-843(+)	gi|224091933|ref|XP_002309405.1|	predicted protein [Populus predicted protein [Populus trichocarpa]	0.79	GO:0000166;GO:0055114;GO:0016491	3694.fgenesh4_pg.C_LG_VI001348	hypothetical protein	0.7922	COG1028	KOG_725	_	_	_	3-phenylpropionate-dihydrodiol/cinnamic acid-dihydrodiol dehydrogenase (AHRD V1 *-*- HCAB_SHIFL); contains Interpro domain(s) IPR002347 Glucose/ribitol dehydrogenase
TCONS_00001092	331	100-1092(+)	gi|255564826|ref|XP_002523407.1|	protein binding protein, putative [Ricinus communis]	0.9	GO:0009611;GO:0010264;GO:0009535;GO:0009941;GO:0016117;GO:0015979;GO:0009570	3694.gw1.III.1875.1	hypothetical protein	0.9121	_	_	NOG276328	_	_	Tetratricopeptide TPR_2 repeat protein (AHRD V1 *--- A8ZVN6_DESOH); contains Interpro domain(s) IPR001478 PDZ/DHR/GLGF
TCONS_00001093	94	2-283(+)	gi|224052871|ref|XP_002297622.1|	predicted protein [Populus predicted protein [Populus trichocarpa]	0.94	_	59689.fgenesh2_kg.1__4551__AT1G55360.1	annotation not avaliable	0.8673	_	_	NOG274737;NOG274737	_	_	Carboxyl-terminal peptidase (AHRD V1 ***- B6U8T6_MAIZE); contains Interpro domain(s) IPR004314 Protein of unknown function DUF239, plant
TCONS_00001094	446	2-1339(+)	gi|940877|emb|CAA53300.1|	isocitrate dehydrogenase (NADP+) [Solanum tuberosum]	0.98	GO:0000287;GO:0048046;GO:0006739;GO:0006097;GO:0019643;GO:0010043;GO:0042742;GO:0005777;GO:0051287;GO:0004450;GO:0006749;GO:0046686;GO:0006102;GO:0005507;GO:0009651;GO:0005886	3694.fgenesh4_pm.C_LG_VIII000318	isocitrate dehydrogenase (NADP+)	0.9341	COG0538	KOG1526	_	K00031	IDH1, IDH2, icd	Isocitrate dehydrogenase (AHRD V1 ***- D2D324_GOSHI); contains Interpro domain(s) IPR004790 Isocitrate dehydrogenase NADP-dependent, eukaryotic
TCONS_00001095	418	no ORF	gi|224144805|ref|XP_002325421.1|	predicted protein [Populus predicted protein [Populus trichocarpa]	0.77	_	_	_	_	_	_	_	_	_	Unknown Protein (AHRD V1)
TCONS_00001096	84	905-1159(+)	gi|225437673|ref|XP_002279341.1|	PREDICTED: GDSL esterase/lipase LIP-4 [Vitis vinifera]	0.74	GO:0016787	_	_	_	_	_	_	_	_	GDSL esterase/lipase At1g09390 (AHRD V1 ***- GDL2_ARATH); contains Interpro domain(s) IPR001087 Lipase, GDSL
TCONS_00001097	235	1-705(+)	gi|225435756|ref|XP_002283627.1|	PREDICTED: ethylene-responsive transcription factor RAP2-11 [Vitis vinifera]	0.74	GO:0006351;GO:0009723;GO:0000302;GO:0048528;GO:0005667;GO:0043565;GO:0035865;GO:0003700;GO:0045449	_	_	_	_	_	_	K09286	EREBP	Ethylene responsive transcription factor 2a (AHRD V1 *-*- C0J9I7_9ROSA); contains Interpro domain(s) IPR001471 Pathogenesis-related transcriptional factor and ERF, DNA-binding
TCONS_00001098	319	342-1298(+)	gi|255583670|ref|XP_002532589.1|	conserved hypothetical protein [Ricinus communis]	0.71	_	_	_	_	_	_	_	_	_	Uncharacterized plant-specific domain TIGR01589 family protein (AHRD V1 *-*- Q60CZ4_SOLDE); contains Interpro domain(s) IPR006476 Conserved hypothetical protein CHP01589, plant
TCONS_00001099	319	353-1309(+)	gi|255583670|ref|XP_002532589.1|	conserved hypothetical protein [Ricinus communis]	0.71	_	_	_	_	_	_	_	_	_	Uncharacterized plant-specific domain TIGR01589 family protein (AHRD V1 *-*- Q60CZ4_SOLDE); contains Interpro domain(s) IPR006476 Conserved hypothetical protein CHP01589, plant
TCONS_00001100	302	353-1258(+)	gi|255583670|ref|XP_002532589.1|	conserved hypothetical protein [Ricinus communis]	0.73	_	_	_	_	_	_	_	_	_	Uncharacterized plant-specific domain TIGR01589 family protein (AHRD V1 *-*- Q60CZ4_SOLDE); contains Interpro domain(s) IPR006476 Conserved hypothetical protein CHP01589, plant
TCONS_00001101	309	1-927(+)	gi|66476206|gb|AAY51377.1|	PH4 [Petunia x hybrida]	0.8	GO:0003677;GO:0010468;GO:0000785;GO:0003682;GO:0010090;GO:0048354	29760.GSVIVG00025459001	SubName: Full=Chromosome chr8 scaffold_34, whole genome shotgun sequence;	0.9537	COG5147	KOG__48	_	K09422	MYBP	Myb transcription factor (AHRD V1 **-- Q6Q789_VITVI); contains Interpro domain(s) IPR015495 Myb transcription factor
TCONS_00001102	290	329-1198(+)	gi|224053741|ref|XP_002297956.1|	predicted protein [Populus predicted protein [Populus trichocarpa]	0.81	_	_	_	_	_	_	_	_	_	Disease resistance protein (AHRD V1 ***- D1GEG2_BRARP)
TCONS_00001103	205	102-716(+)	gi|359478461|ref|XP_002285716.2|	PREDICTED: cytokinin riboside 5'-monophosphate phosphoribohydrolase LOG8-like [Vitis vinifera]	0.94	GO:0016829;GO:0005634;GO:0005829;GO:0042803	3694.estExt_Genewise1_v1.C_LG_III0865	hypothetical protein	0.9062	COG1611	_	_	_	_	Cytokinin riboside 5&apos;-monophosphate phosphoribohydrolase LOG (AHRD V1 **-- LOG_ORYSJ); contains Interpro domain(s) IPR005269 Conserved hypothetical protein CHP00730
TCONS_00001104	554	257-1918(-)	gi|225435743|ref|XP_002285710.1|	PREDICTED: uncharacterized protein LOC100253639 isoform 1 [Vitis vinifera]	0.86	GO:0042175;GO:0005509	_	_	_	_	_	_	_	_	Unknown Protein (AHRD V1)
TCONS_00001105	699	1048-3144(+)	gi|1076581|pir||A55173	cf-9 protein precursor - tomato Cf-9 precursor [Solanum pimpinellifolium]	0.89	_	_	_	_	_	_	_	_	_	LRR receptor-like serine/threonine-protein kinase, RLP
TCONS_00001106	174	58-579(+)	gi|1076581|pir||A55173	cf-9 protein precursor - tomato Cf-9 precursor [Solanum pimpinellifolium]	0.89	_	_	_	_	_	_	_	_	_	LRR receptor-like serine/threonine-protein kinase, RLP
TCONS_00001107	733	3-2201(+)	gi|4235641|gb|AAD13301.1|	NL0D [Solanum lycopersicum]	0.82	_	_	_	_	_	_	_	_	_	LRR receptor-like serine/threonine-protein kinase, RLP
TCONS_00001108	565	1008-2702(+)	gi|4235641|gb|AAD13301.1|	NL0D [Solanum lycopersicum]	0.89	_	_	_	_	_	_	_	_	_	LRR receptor-like serine/threonine-protein kinase, RLP
TCONS_00001109	50	2494-2643(+)	gi|4235642|gb|AAD13302.1|	NL0C [Solanum lycopersicum]	0.95	_	_	_	_	_	_	_	_	_	LRR receptor-like serine/threonine-protein kinase, RLP
TCONS_00001110	93	1-279(+)	gi|50512304|gb|AAT77551.1|	LoxC-like [Solanum pimpinellifolium]	0.86	GO:0005506;GO:0055114;GO:0009534;GO:0031408;GO:0016165;GO:0009570	_	_	_	_	_	_	K00454	LOX2S	Lipoxygenase (AHRD V1 ***- C0KKU8_SOLLC); contains Interpro domain(s) IPR000907 Lipoxygenase
TCONS_00001111	854	52-2613(+)	gi|4235641|gb|AAD13301.1|	NL0D [Solanum lycopersicum]	1	_	_	_	_	_	_	_	_	_	LRR receptor-like serine/threonine-protein kinase, RLP
TCONS_00001112	769	1-2307(+)	gi|4235643|gb|AAD13303.1|	NL0E [Solanum lycopersicum]	1	_	_	_	_	_	_	_	_	_	LRR receptor-like serine/threonine-protein kinase, RLP
TCONS_00001113	221	173-835(+)	gi|255589586|ref|XP_002535013.1|	maintenance of killer 16 (mak16) protein, putative [Ricinus communis]	0.61	GO:0005634;GO:0001510;GO:0009220	29760.GSVIVG00015988001	SubName: Full=Chromosome chr17 scaffold_12, whole genome shotgun sequence;	0.9271	COG5129	KOG3_64;KOG3_64	_	K14831	MAK16	Mak16 protein (AHRD V1 *-*- Q2HUC0_MEDTR); contains Interpro domain(s) IPR006958 Mak16 protein
TCONS_00001114	221	143-805(+)	gi|255589586|ref|XP_002535013.1|	maintenance of killer 16 (mak16) protein, putative [Ricinus communis]	0.61	GO:0005634;GO:0001510;GO:0009220	29760.GSVIVG00015988001	SubName: Full=Chromosome chr17 scaffold_12, whole genome shotgun sequence;	0.9271	COG5129	KOG3_64;KOG3_64	_	K14831	MAK16	Mak16 protein (AHRD V1 *-*- Q2HUC0_MEDTR); contains Interpro domain(s) IPR006958 Mak16 protein
TCONS_00001115	303	159-1067(+)	gi|359487840|ref|XP_003633661.1|	PREDICTED: protein MAK16 homolog B-like [Vitis vinifera]	0.82	GO:0005634;GO:0001510;GO:0009220	29760.GSVIVG00015988001	SubName: Full=Chromosome chr17 scaffold_12, whole genome shotgun sequence;	0.9271	COG5129	KOG3_64	_	K14831	MAK16	Mak16 protein (AHRD V1 *-*- Q2HUC0_MEDTR); contains Interpro domain(s) IPR006958 Mak16 protein
TCONS_00001116	157	933-1403(+)	gi|359487440|ref|XP_002267230.2|	PREDICTED: uncharacterized protein LOC100259677 [Vitis vinifera]	0.93	GO:0043687;GO:0003723;GO:0000278;GO:0000398;GO:0035196;GO:0042802;GO:0016607;GO:0045893;GO:0030422;GO:0005730;GO:0000166;GO:0035061;GO:0005886	_	_	_	_	_	_	K12900	FUSIP1	Splicing factor arginine/serine-rich 4 (AHRD V1 *--- B6U7F9_MAIZE); contains Interpro domain(s) IPR012677 Nucleotide-binding, alpha-beta plait
TCONS_00001117	253	121-879(+)	gi|359487440|ref|XP_002267230.2|	PREDICTED: uncharacterized protein LOC100259677 [Vitis vinifera]	0.77	GO:0043687;GO:0000398;GO:0035196;GO:0016607;GO:0045893;GO:0030422;GO:0003676;GO:0005829	59689.fgenesh2_kg.3__1448__AT3G13570.1	annotation not avaliable	0.9195	COG0724	KOG_118	_	_	_	Splicing factor arginine/serine-rich 4 (AHRD V1 *--- B6U7F9_MAIZE); contains Interpro domain(s) IPR012677 Nucleotide-binding, alpha-beta plait
TCONS_00001118	253	113-871(+)	gi|359487440|ref|XP_002267230.2|	PREDICTED: uncharacterized protein LOC100259677 [Vitis vinifera]	0.77	GO:0043687;GO:0000398;GO:0035196;GO:0016607;GO:0045893;GO:0030422;GO:0003676;GO:0005829	59689.fgenesh2_kg.3__1448__AT3G13570.1	annotation not avaliable	0.9195	COG0724	KOG_118	_	_	_	Splicing factor arginine/serine-rich 4 (AHRD V1 *--- B6U7F9_MAIZE); contains Interpro domain(s) IPR012677 Nucleotide-binding, alpha-beta plait
TCONS_00001119	89	136-402(-)	gi|225435729|ref|XP_002283548.1|	PREDICTED: glucan endo-1,3-beta-glucosidase 4-like [Vitis vinifera]	0.82	GO:0004553;GO:0005975;GO:0046658	_	_	_	_	_	_	_	_	Glucan endo-1 3-beta-glucosidase 4 (AHRD V1 *-*- B6TL03_MAIZE); contains Interpro domain(s) IPR012946 X8
TCONS_00001120	268	341-1144(+)	gi|255582558|ref|XP_002532062.1|	Glucan endo-1,3-beta-glucosidase precursor, putative [Ricinus communis]	0.75	GO:0004553;GO:0005975;GO:0046658	_	_	_	_	_	_	_	_	Glucan endo-1 3-beta-glucosidase 4 (AHRD V1 *-*- B6TL03_MAIZE); contains Interpro domain(s) IPR012946 X8
TCONS_00001121	182	32-577(+)	gi|224058164|ref|XP_002299458.1|	predicted protein [Populus predicted protein [Populus trichocarpa]	0.9	GO:0005634;GO:0016787;GO:0016567;GO:0009536;GO:0016023;GO:0010099;GO:0004842	29760.GSVIVG00024775001	SubName: Full=Chromosome chr6 scaffold_3, whole genome shotgun sequence;	0.8903	COG5078	KOG_417;KOG_417	_	K06689	UBE2D_E, UBC4, UBC5	Ubiquitin-conjugating enzyme E2 E3 (AHRD V1 **** B6T544_MAIZE); contains Interpro domain(s) IPR000608 Ubiquitin-conjugating enzyme, E2
TCONS_00001122	297	1-894(+)	gi|350536197|ref|NP_001233978.1|	extensin-like protein Dif54 precursor [Solanum lycopersicum]	0.63	_	_	_	_	_	_	_	_	_	Extensin-like protein Dif54 (AHRD V1 *-*- Q43505_SOLLC)
TCONS_00001123	348	1-1044(+)	gi|1491720|emb|CAA67813.1|	extensin-like protein Dif10 [Solanum lycopersicum]	0.66	_	_	_	_	_	_	_	_	_	Extensin-like protein Dif10 (Fragment) (AHRD V1 *-*- Q43504_SOLLC)
TCONS_00001124	263	1-789(+)	gi|1491720|emb|CAA67813.1|	extensin-like protein Dif10 [Solanum lycopersicum]	0.68	_	_	_	_	_	_	_	_	_	Unknown Protein (AHRD V1)
TCONS_00001125	475	321-1745(-)	gi|224057042|ref|XP_002299116.1|	neutral amino acid transport protein [Populus trichocarpa]	0.84	GO:0016021;GO:0003333;GO:0015171	3694.fgenesh4_pg.C_LG_I000066	neutral amino acid transport protein	0.8483	COG0531	KOG1287;KOG1287	_	_	_	Transferase family protein (AHRD V1 **-- D7KCY6_ARALY); contains Interpro domain(s) IPR002293 Amino acid/polyamine transporter I
TCONS_00001126	267	170-970(+)	gi|118486162|gb|ABK94924.1|	unknown [Populus trichocarpa]	0.68	GO:0005886	15368.BRADI1G38720.1	annotation not avaliable	0.783	COG1963	_	_	_	_	Acid phosphatase/vanadium-dependent haloperoxidase related (AHRD V1 *--- B2A528_NATTJ); contains Interpro domain(s) IPR003832 Acid phosphatase/vanadium-dependent haloperoxidase related
TCONS_00001127	476	3804-5231(-)	gi|118486162|gb|ABK94924.1|	unknown [Populus trichocarpa]	0.67	GO:0005886	29760.GSVIVG00024769001	SubName: Full=Chromosome chr6 scaffold_3, whole genome shotgun sequence;	0.8783	COG0531	KOG1287;KOG1287;KOG1287	_	_	_	Acid phosphatase/vanadium-dependent haloperoxidase related (AHRD V1 *--- B2A528_NATTJ); contains Interpro domain(s) IPR003832 Acid phosphatase/vanadium-dependent haloperoxidase related
TCONS_00001128	406	55-1272(+)	gi|297746445|emb|CBI16501.3|	unnamed protein product [Vitis vinifera]	0.65	_	_	_	_	_	_	_	_	_	Unknown Protein (AHRD V1)
TCONS_00001129	385	32-1186(+)	gi|225435712|ref|XP_002283501.1|	PREDICTED: phytoene synthase 2, chloroplastic-like [Vitis vinifera]	0.86	GO:0006694;GO:0016767;GO:0016102	29760.GSVIVG00024765001	SubName: Full=Chromosome chr6 scaffold_3, whole genome shotgun sequence;	0.9193	COG1562	KOG1459	_	K02291	crtB	Phytoene synthase 3
TCONS_00001130	605	287-2101(+)	gi|225435708|ref|XP_002283489.1|	PREDICTED: DEAD-box ATP-dependent RNA helicase 37 [Vitis vinifera]	0.84	GO:0005524;GO:0008026;GO:0003676	29760.GSVIVG00024762001	SubName: Full=Chromosome chr6 scaffold_3, whole genome shotgun sequence;	0.9357	COG0513	KOG_335	_	K11594	DDX3X, bel	ATP dependent RNA helicase (AHRD V1 ***- B3LKV6_YEAS1); contains Interpro domain(s) IPR011545 DNA/RNA helicase, DEAD/DEAH box type, N-terminal
TCONS_00001131	605	300-2114(+)	gi|225435708|ref|XP_002283489.1|	PREDICTED: DEAD-box ATP-dependent RNA helicase 37 [Vitis vinifera]	0.84	GO:0005524;GO:0008026;GO:0003676	29760.GSVIVG00024762001	SubName: Full=Chromosome chr6 scaffold_3, whole genome shotgun sequence;	0.9357	COG0513	KOG_335	_	K11594	DDX3X, bel	ATP dependent RNA helicase (AHRD V1 ***- B3LKV6_YEAS1); contains Interpro domain(s) IPR011545 DNA/RNA helicase, DEAD/DEAH box type, N-terminal
TCONS_00001132	89	1207-1473(-)	gi|225435708|ref|XP_002283489.1|	PREDICTED: DEAD-box ATP-dependent RNA helicase 37 [Vitis vinifera]	0.86	GO:0005524;GO:0005730;GO:0005777;GO:0005886;GO:0003676;GO:0008026	_	_	_	_	_	_	K11594	DDX3X, bel	ATP dependent RNA helicase (AHRD V1 ***- B3LKV6_YEAS1); contains Interpro domain(s) IPR011545 DNA/RNA helicase, DEAD/DEAH box type, N-terminal
TCONS_00001133	438	113-1426(+)	gi|225435706|ref|XP_002283484.1|	PREDICTED: F-box/kelch-repeat protein At1g55270 [Vitis vinifera]	0.96	GO:0005737	29760.GSVIVG00024761001	SubName: Full=Putative uncharacterized protein (Chromosome chr6 scaffold_3, whole genome sho [...]	0.9673	_	KOG1_72	_	_	_	Kelch-like protein 3 (AHRD V1 *-*- KLHL3_PONAB); contains Interpro domain(s) IPR015915 Kelch-type beta propeller
TCONS_00001134	60	1523-1702(-)	gi|225435692|ref|XP_002283435.1|	PREDICTED: GPI mannosyltransferase 2 [Vitis vinifera]	0.77	GO:0006506;GO:0016758;GO:0016021;GO:0005789	29760.GSVIVG00024752001	SubName: Full=Chromosome chr6 scaffold_3, whole genome shotgun sequence;	0.8554	COG5542	_	_	K07542	PIGV	GPI mannosyltransferase 2 (AHRD V1 **** A8N6M5_COPC7); contains Interpro domain(s) IPR007315 Mannosyltransferase, PIG-V
TCONS_00001135	60	2258-2437(-)	gi|225435692|ref|XP_002283435.1|	PREDICTED: GPI mannosyltransferase 2 [Vitis vinifera]	0.77	GO:0006506;GO:0016758;GO:0016021;GO:0005789	4558.Sb03g024000.1	hypothetical protein	0.7967	COG5542	_	_	K07542	PIGV	GPI mannosyltransferase 2 (AHRD V1 **** A8N6M5_COPC7); contains Interpro domain(s) IPR007315 Mannosyltransferase, PIG-V
TCONS_00001136	228	765-1448(+)	gi|225435692|ref|XP_002283435.1|	PREDICTED: GPI mannosyltransferase 2 [Vitis vinifera]	0.72	GO:0006506;GO:0016758;GO:0016021;GO:0005789	_	_	_	_	_	_	K07542	PIGV	GPI mannosyltransferase 2 (AHRD V1 **** A8N6M5_COPC7); contains Interpro domain(s) IPR007315 Mannosyltransferase, PIG-V
TCONS_00001137	60	3143-3322(-)	gi|225435692|ref|XP_002283435.1|	PREDICTED: GPI mannosyltransferase 2 [Vitis vinifera]	0.83	GO:0006506;GO:0016758;GO:0016021;GO:0005789	_	_	_	_	_	_	K07542	PIGV	GPI mannosyltransferase 2 (AHRD V1 **** A8N6M5_COPC7); contains Interpro domain(s) IPR007315 Mannosyltransferase, PIG-V
TCONS_00001138	82	1788-2033(-)	gi|225435692|ref|XP_002283435.1|	PREDICTED: GPI mannosyltransferase 2 [Vitis vinifera]	0.83	GO:0006506;GO:0016758;GO:0016021;GO:0005789	_	_	_	_	_	_	K07542	PIGV	GPI mannosyltransferase 2 (AHRD V1 **** A8N6M5_COPC7); contains Interpro domain(s) IPR007315 Mannosyltransferase, PIG-V
TCONS_00001139	343	83-1111(+)	gi|225435692|ref|XP_002283435.1|	PREDICTED: GPI mannosyltransferase 2 [Vitis vinifera]	0.81	GO:0006506;GO:0016758;GO:0016021;GO:0005789	_	_	_	_	_	_	K07542	PIGV	GPI mannosyltransferase 2 (AHRD V1 **** A8N6M5_COPC7); contains Interpro domain(s) IPR007315 Mannosyltransferase, PIG-V
TCONS_00001140	61	2372-2554(-)	gi|297746433|emb|CBI16489.3|	unnamed protein product [Vitis vinifera]	0.62	_	29760.GSVIVG00024751001	SubName: Full=Chromosome chr6 scaffold_3, whole genome shotgun sequence;	0.8304	COG5176	KOG_119;KOG_119	_	_	_	Branchpoint-bridging protein (AHRD V1 *--- C1FYD8_PARBD)
TCONS_00001141	739	no ORF	gi|375151700|gb|AFA36428.1|	dirigent-like protein [Solanum tuberosum]	0.8	_	29760.GSVIVG00024747001	SubName: Full=Chromosome chr6 scaffold_3, whole genome shotgun sequence;	0.765	_	_	NOG228888	_	_	Disease resistance response protein (AHRD V1 ***- A8IXC7_BRACM); contains Interpro domain(s) IPR004265 Plant disease resistance response protein
TCONS_00001142	292	40-915(+)	gi|297835268|ref|XP_002885516.1|	hypothetical protein ARALYDRAFT_479780 [Arabidopsis lyrata subsp. lyrata]	0.75	GO:0005634;GO:0006626;GO:0001510;GO:0006606	39947.LOC_Os07g29320.1	rRNA-processing protein EBP2, putative, expressed	0.8178	_	KOG3_8_	_	K14823	EBP2, EBNA1BP2	rRNA processing protein Ebp2 (AHRD V1 **-- B6K460_SCHJY); contains Interpro domain(s) IPR008610 Eukaryotic rRNA processing
TCONS_00001143	683	306-2354(+)	gi|147766588|emb|CAN69523.1|	hypothetical protein VITISV_040873 [Vitis vinifera]	0.88	GO:0004674;GO:0005524;GO:0009069;GO:0006468	3694.estExt_Genewise1_v1.C_LG_III2064	hypothetical protein	0.9587	COG0515	KOG1164	_	_	_	Casein kinase-like protein (AHRD V1 ***- Q9LID3_ARATH); contains Interpro domain(s) IPR002290 Serine/threonine protein kinase
TCONS_00001144	220	306-965(+)	gi|224073190|ref|XP_002304015.1|	predicted protein [Populus predicted protein [Populus trichocarpa]	0.93	GO:0004674;GO:0005524;GO:0009069;GO:0006468	_	_	_	_	_	_	_	_	Casein kinase-like protein (AHRD V1 ***- Q9LID3_ARATH); contains Interpro domain(s) IPR002290 Serine/threonine protein kinase
TCONS_00001145	206	3-620(+)	gi|255581672|ref|XP_002531639.1|	conserved hypothetical protein [Ricinus communis]	0.74	GO:0009535;GO:0031072;GO:0009902;GO:0019288;GO:0035304;GO:0010304;GO:0006098;GO:0019684;GO:0009561;GO:0051082;GO:0034660;GO:0042793;GO:0016117;GO:0010027;GO:0015995	_	_	_	_	_	_	_	_	Homology to unknown gene (AHRD V1 *-*- Q010T6_OSTTA); contains Interpro domain(s) IPR001305 Heat shock protein DnaJ, cysteine-rich region
TCONS_00001146	241	3-725(+)	gi|255581672|ref|XP_002531639.1|	conserved hypothetical protein [Ricinus communis]	0.74	GO:0009535;GO:0031072;GO:0009902;GO:0019288;GO:0035304;GO:0010304;GO:0006098;GO:0019684;GO:0009561;GO:0051082;GO:0034660;GO:0042793;GO:0016117;GO:0010027;GO:0015995	_	_	_	_	_	_	_	_	Homology to unknown gene (AHRD V1 *-*- Q010T6_OSTTA); contains Interpro domain(s) IPR001305 Heat shock protein DnaJ, cysteine-rich region
TCONS_00001147	92	4553-4828(+)	gi|302805552|ref|XP_002984527.1|	hypothetical protein SELMODRAFT_268881 [Selaginella moellendorffii]	0.9	GO:0005634;GO:0006511;GO:0007275;GO:0008270;GO:0016567;GO:0005739;GO:0004842	_	_	_	_	_	_	K04506	SIAH1	E3 ubiquitin-protein ligase sina (AHRD V1 **-* B0WR23_CULQU); contains Interpro domain(s) IPR004162 Seven in absentia protein
TCONS_00001148	1238	no ORF	_	_	_	_	_	_	_	_	_	_	_	_	Unknown Protein (AHRD V1)
TCONS_00001149	55	1-165(-)	_	_	_	_	_	_	_	_	_	_	_	_	Unknown Protein (AHRD V1)
TCONS_00001150	75	250-474(-)	gi|359495820|ref|XP_003635099.1|	PREDICTED: cysteine protease ATG4-like [Vitis vinifera]	0.79	GO:0006508;GO:0019786;GO:0016807;GO:0006914;GO:0015031;GO:0005776;GO:0005775	_	_	_	_	_	_	K08342	ATG4	Cysteine protease (AHRD V1 **** A8NLD6_COPC7); contains Interpro domain(s) IPR005078 Peptidase C54
TCONS_00001151	465	3-1397(+)	gi|359495820|ref|XP_003635099.1|	PREDICTED: cysteine protease ATG4-like [Vitis vinifera]	0.74	GO:0008234;GO:0006508;GO:0006914;GO:0015031;GO:0005773	39946.BGIOSIBCE017112	Cysteine protease ATG4B (EC 3.4.22.-) (Autophagy-related protein 4 homolog B); Cysteine prot [...]	0.7673	_	KOG2674	_	K08342	ATG4	Cysteine protease (AHRD V1 **** A8NLD6_COPC7); contains Interpro domain(s) IPR005078 Peptidase C54
TCONS_00001152	155	158-622(+)	gi|225455163|ref|XP_002268478.1|	PREDICTED: probable ribonuclease P/MRP protein subunit POP5 [Vitis vinifera]	0.88	GO:0032440;GO:0051252;GO:0055114;GO:0004540;GO:0008033;GO:0005773;GO:0016874	29760.GSVIVG00037142001	SubName: Full=Chromosome chr16 scaffold_86, whole genome shotgun sequence;	0.9147	COG1369	KOG4639	_	K03537	POP5	Ribonuclease P/MRP protein subunit POP5 (AHRD V1 **** POP5_HUMAN); contains Interpro domain(s) IPR002759 Ribonuclease P-related
TCONS_00001153	145	1-435(+)	gi|225455163|ref|XP_002268478.1|	PREDICTED: probable ribonuclease P/MRP protein subunit POP5 [Vitis vinifera]	0.88	GO:0032440;GO:0051252;GO:0055114;GO:0004540;GO:0008033;GO:0005773;GO:0016874	_	_	_	_	_	_	K03537	POP5	Ribonuclease P/MRP protein subunit POP5 (AHRD V1 **** POP5_HUMAN); contains Interpro domain(s) IPR002759 Ribonuclease P-related
TCONS_00001154	635	377-2281(+)	gi|224073194|ref|XP_002304017.1|	10-formyltetrahydrofolate synthetase [Populus trichocarpa]	0.95	GO:0048046;GO:0005524;GO:0009396;GO:0046686;GO:0005829;GO:0005507;GO:0046487;GO:0035999;GO:0004329;GO:0005886;GO:0009507	3694.estExt_Genewise1_v1.C_LG_III0099	10-formyltetrahydrofolate synthetase (EC:6.3.4.3)	0.9548	COG2759	KOG423_	_	K01938	fhs	Formate-tetrahydrofolate ligase (AHRD V1 ***- D0MR27_PHYIN); contains Interpro domain(s) IPR000559 Formate-tetrahydrofolate ligase, FTHFS
TCONS_00001155	328	61-1044(+)	gi|129837|sp|P11965.1|PERX_TOBAC	RecName: Full=Lignin-forming anionic peroxidase; AltName: Full=TOPA; Flags: Precursor lignin-forming peroxidase precursor (EC 1.11.1.7) [Nico	0.85	GO:0006804;GO:0020037;GO:0046872;GO:0004601;GO:0005576;GO:0042744;GO:0055114	29760.GSVIVG00024722001	SubName: Full=Putative uncharacterized protein (Chromosome chr6 scaffold_3, whole genome sho [...]	0.8062	_	_	NOG277794	K00430	E1.11.1.7	Peroxidase (AHRD V1 **** Q42964_TOBAC); contains Interpro domain(s) IPR002016 Haem peroxidase, plant/fungal/bacterial
TCONS_00001156	331	84-1076(+)	gi|359807658|ref|NP_001240914.1|	uncharacterized protein LOC100787073 precursor [Glycine max]	0.82	GO:0006804;GO:0006979;GO:0046872;GO:0020037;GO:0004601;GO:0055114	3694.estExt_fgenesh4_pg.C_LG_III1873	hypothetical protein	0.822	_	_	NOG227217	K00430	E1.11.1.7	Peroxidase (AHRD V1 ***- D7LZC8_ARALY); contains Interpro domain(s) IPR002016 Haem peroxidase, plant/fungal/bacterial
TCONS_00001157	199	98-694(+)	gi|38489222|gb|AAR21296.1|	NDR1-like protein [Nicotiana benthamiana]	0.67	GO:0009817;GO:0005515;GO:0009626;GO:0046658;GO:0009816;GO:0010942	_	_	_	_	_	_	_	_	Non-race specific disease resistance protein 1-like protein b (AHRD V1 ***- D2CFI3_COFAR); contains Interpro domain(s) IPR010847 Harpin-induced 1
TCONS_00001158	117	936-1286(+)	gi|224053000|ref|XP_002297657.1|	predicted protein [Populus predicted protein [Populus trichocarpa]	0.93	GO:0009535;GO:0005198	_	_	_	_	_	_	_	_	PAP fibrillin family protein (AHRD V1 *-*- B7KDB3_CYAP7); contains Interpro domain(s) IPR006843 PAP fibrillin
TCONS_00001159	409	2-1228(+)	gi|255574416|ref|XP_002528121.1|	structural molecule, putative [Ricinus communis]	0.89	GO:0009535;GO:0005198	_	_	_	_	_	_	_	_	PAP fibrillin family protein (AHRD V1 *-*- B7KDB3_CYAP7); contains Interpro domain(s) IPR006843 PAP fibrillin
TCONS_00001160	538	3-1616(+)	gi|225451679|ref|XP_002276467.1|	PREDICTED: DEAD-box ATP-dependent RNA helicase 41-like [Vitis vinifera]	0.87	GO:0003723;GO:0046872;GO:0005524;GO:0008026	4558.Sb04g006980.1	hypothetical protein	0.8072	COG0513	KOG_331	_	_	_	ATP dependent RNA helicase (AHRD V1 ***- B3LKV6_YEAS1); contains Interpro domain(s) IPR011545 DNA/RNA helicase, DEAD/DEAH box type, N-terminal
TCONS_00001161	515	1-1545(+)	gi|225451679|ref|XP_002276467.1|	PREDICTED: DEAD-box ATP-dependent RNA helicase 41-like [Vitis vinifera]	0.89	GO:0005524;GO:0008026;GO:0003676	4558.Sb04g006980.1	hypothetical protein	0.856	COG0513	KOG_331	_	_	_	ATP dependent RNA helicase (AHRD V1 ***- B3LKV6_YEAS1); contains Interpro domain(s) IPR011545 DNA/RNA helicase, DEAD/DEAH box type, N-terminal
TCONS_00001162	449	144-1490(+)	gi|147819103|emb|CAN71223.1|	hypothetical protein VITISV_011730 [Vitis vinifera]	0.71	_	_	_	_	_	_	_	_	_	U-box domain-containing protein (AHRD V1 ***- B6V8G2_HELAN)
TCONS_00001163	434	no ORF	gi|365222912|gb|AEW69808.1|	Hop-interacting protein THI101 [Solanum lycopersicum]	0.81	_	_	_	_	_	_	_	_	_	Unknown Protein (AHRD V1)
TCONS_00001164	384	286-1437(-)	gi|1054843|emb|CAA63432.1|	D12 oleate desaturase [Solanum commersonii]	0.98	GO:0016720;GO:0055114;GO:0016717;GO:0006629	3694.eugene3.00061217	omega-6 fatty acid desaturase	0.9048	COG3239	_	_	K10256	FAD2	Omega-6 fatty acid desaturase (AHRD V1 **** Q461Q1_HEVBR); contains Interpro domain(s) IPR005804 Fatty acid desaturase, type 1
TCONS_00001165	393	116-1294(+)	gi|193290686|gb|ACF17651.1|	putative enoyl-acyl-carrier-protein reductase [Capsicum annuum]	0.98	GO:0042967;GO:0009579;GO:0055114;GO:0005835;GO:0016631;GO:0005507;GO:0000166;GO:0004318;GO:0006633;GO:0009941;GO:0009570	3694.eugene3.00031909	enoyl-[acyl-carrier-protein] reductase (EC:1.3.1.10)	0.8938	COG0623	KOG_725	_	K00208	fabI	Enoyl reductase (AHRD V1 ***- P93062_BRANA); contains Interpro domain(s) IPR014358 Enoyl-[acyl-carrier-protein] reductase (NADH)
TCONS_00001166	237	71-781(+)	gi|225435598|ref|XP_002285621.1|	PREDICTED: uncharacterized protein LOC100251931 [Vitis vinifera]	0.87	_	3218.JGI186689	hypothetical protein	0.8105	_	_	NOG8_211	K07018	K07018	Alpha/beta hydrolase (AHRD V1 ***- Q83AV9_COXBU)
TCONS_00001167	356	325-1392(+)	gi|350538545|ref|NP_001234092.1|	sorbitol related enzyme [Solanum lycopersicum]	1	GO:0003939;GO:0006013;GO:0009506;GO:0006000;GO:0000166;GO:0005829;GO:0008270;GO:0055114	3694.estExt_fgenesh4_pg.C_LG_XII1187	L-iditol 2-dehydrogenase (EC:1.1.1.14)	0.9511	COG1063	KOG__24	_	K00008	E1.1.1.14, gutB	L-threonine 3-dehydrogenase (AHRD V1 ***- TDH_ANADF); contains Interpro domain(s) IPR002328 Alcohol dehydrogenase, zinc-containing, conserved site
TCONS_00001168	828	51-2534(+)	gi|224099309|ref|XP_002334494.1|	predicted protein [Populus predicted protein [Populus trichocarpa]	0.7	GO:1901363;GO:0050794;GO:0097159;GO:0004672;GO:0007154;GO:0044237	3694.fgenesh4_pg.C_scaffold_1505000001	hypothetical protein	0.8041	COG0515	KOG1187	_	_	_	Receptor-like protein kinase (AHRD V1 ***- Q39202_ARATH); contains Interpro domain(s) IPR002290 Serine/threonine protein kinase
TCONS_00001169	806	1-2418(+)	gi|224099309|ref|XP_002334494.1|	predicted protein [Populus predicted protein [Populus trichocarpa]	0.72	GO:0050794;GO:0016301;GO:0007154;GO:0044237	3694.fgenesh4_pg.C_scaffold_1505000001	hypothetical protein	0.8097	COG0515	KOG1187	_	_	_	Receptor-like protein kinase (AHRD V1 ***- Q39202_ARATH); contains Interpro domain(s) IPR002290 Serine/threonine protein kinase
TCONS_00001170	897	222-2912(+)	gi|350538039|ref|NP_001233812.1|	lipoxygenase [Solanum lipoxygenase [Solanum lycopersicum]	0.99	GO:0005506;GO:0055114;GO:0009534;GO:0031408;GO:0016165;GO:0009570	_	_	_	_	_	_	K00454	LOX2S	Lipoxygenase (AHRD V1 **** Q96573_SOLLC); contains Interpro domain(s) IPR001246 Lipoxygenase, plant
TCONS_00001171	846	20-2557(-)	gi|2792190|emb|CAA05279.1|	Hcr9-0 [Solanum lycopersicum]	1	_	_	_	_	_	_	_	_	_	LRR receptor-like serine/threonine-protein kinase, RLP
TCONS_00001172	2320	1-6960(+)	gi|225435546|ref|XP_002283091.1|	PREDICTED: uncharacterized protein LOC100253550 [Vitis vinifera]	0.84	_	_	_	_	_	_	_	_	_	AMP-dependent synthetase and ligase (AHRD V1 *--- B2J012_NOSP7); contains Interpro domain(s) IPR011614 Catalase, N-terminal
TCONS_00001173	661	179-2161(+)	gi|38045385|gb|AAR08677.1|	EIL1 [Petunia x hybrida]	0.84	GO:0005667;GO:0006355;GO:0045449;GO:0003700	_	_	_	_	_	_	_	_	Ethylene insensitive 3 class transcription factor (AHRD V1 *-** D5L144_MALDO); contains Interpro domain(s) IPR006957 Ethylene insensitive 3
TCONS_00001174	661	179-2161(+)	gi|38045385|gb|AAR08677.1|	EIL1 [Petunia x hybrida]	0.84	GO:0005667;GO:0006355;GO:0045449;GO:0003700	_	_	_	_	_	_	_	_	Ethylene insensitive 3 class transcription factor (AHRD V1 *-** D5L144_MALDO); contains Interpro domain(s) IPR006957 Ethylene insensitive 3
TCONS_00001175	168	2867-3370(-)	gi|38045385|gb|AAR08677.1|	EIL1 [Petunia x hybrida]	0.84	GO:0005667;GO:0006355;GO:0045449;GO:0003700	_	_	_	_	_	_	_	_	Ethylene insensitive 3 class transcription factor (AHRD V1 *-** D5L144_MALDO); contains Interpro domain(s) IPR006957 Ethylene insensitive 3
TCONS_00001176	661	1-1983(+)	gi|38045385|gb|AAR08677.1|	EIL1 [Petunia x hybrida]	0.84	GO:0005667;GO:0006355;GO:0045449;GO:0003700	_	_	_	_	_	_	_	_	Ethylene insensitive 3 class transcription factor (AHRD V1 *-** D5L144_MALDO); contains Interpro domain(s) IPR006957 Ethylene insensitive 3
TCONS_00001177	766	1394-3691(+)	gi|225470788|ref|XP_002269787.1|	PREDICTED: probable ATP-dependent RNA helicase DHX36 [Vitis vinifera]	0.89	GO:0005524;GO:0005739;GO:0003725;GO:0008026	_	_	_	_	_	_	_	_	ATP-dependent RNA helicase A-like protein (AHRD V1 ***- Q9FF84_ARATH); contains Interpro domain(s) IPR011545 DNA/RNA helicase, DEAD/DEAH box type, N-terminal
TCONS_00001178	1165	1-3495(+)	gi|225470788|ref|XP_002269787.1|	PREDICTED: probable ATP-dependent RNA helicase DHX36 [Vitis vinifera]	0.93	GO:0005524;GO:0003725;GO:0008026	29760.GSVIVG00009138001	SubName: Full=Chromosome undetermined scaffold_221, whole genome shotgun sequence;	0.9632	COG1643	KOG_92_	_	_	_	ATP-dependent RNA helicase A-like protein (AHRD V1 ***- Q9FF84_ARATH); contains Interpro domain(s) IPR011545 DNA/RNA helicase, DEAD/DEAH box type, N-terminal
TCONS_00001179	161	58-540(-)	gi|4105784|gb|AAD02549.1|	PGPS/D7 [Petunia x hybrida]	0.58	_	_	_	_	_	_	_	_	_	Unknown Protein (AHRD V1)
TCONS_00001180	497	1-1491(+)	gi|147838046|emb|CAN65210.1|	hypothetical protein VITISV_043548 [Vitis vinifera]	0.76	_	_	_	_	_	_	_	_	_	Glycoprotein-N-acetylgalactosamine 3-beta-galactosyltransferase 1 (AHRD V1 *--- C1GLT_HUMAN); contains Interpro domain(s) IPR006740 Protein of unknown function DUF604
TCONS_00001181	160	144-623(+)	gi|225439354|ref|XP_002270752.1|	PREDICTED: uncharacterized protein LOC100259819 [Vitis vinifera]	0.7	_	_	_	_	_	_	_	_	_	Unknown Protein (AHRD V1)
TCONS_00001182	434	138-1439(+)	gi|255576657|ref|XP_002529218.1|	methionine aminopeptidase, putative [Ricinus communis]	0.93	GO:0010048;GO:0005737;GO:0008235;GO:0046872;GO:0004177;GO:0006508;GO:0016485;GO:0009987	3694.gw1.IV.3685.1	hypothetical protein; Removes the amino-terminal methionine from nascent proteins (By similarity)	0.9727	COG0024	KOG2775	_	K01265	E3.4.11.18, map	Methionine aminopeptidase (AHRD V1 ***- B9ST99_RICCO); contains Interpro domain(s) IPR002468 Peptidase M24A, methionine aminopeptidase, subfamily 2
TCONS_00001183	390	1-1170(+)	gi|255576657|ref|XP_002529218.1|	methionine aminopeptidase, putative [Ricinus communis]	0.97	GO:0010048;GO:0005737;GO:0008235;GO:0046872;GO:0004177;GO:0006508;GO:0016485;GO:0009987	3694.gw1.IV.3685.1	hypothetical protein; Removes the amino-terminal methionine from nascent proteins (By similarity)	0.9727	COG0024	KOG2775	_	K01265	E3.4.11.18, map	Methionine aminopeptidase (AHRD V1 ***- B9ST99_RICCO); contains Interpro domain(s) IPR002468 Peptidase M24A, methionine aminopeptidase, subfamily 2
TCONS_00001184	92	1-276(+)	gi|27819501|gb|AAO24905.1|	putative zinc finger protein [Oryza sativa Japonica Group]	0.75	GO:0046872;GO:0048229;GO:0009987	4558.Sb02g003480.1	hypothetical protein	0.8939	_	KOG_8__;KOG_8__	_	_	_	RING-H2 zinc finger protein (Fragment) (AHRD V1 *-*- A1IW10_9LAMI); contains Interpro domain(s) IPR018957 Zinc finger, C3HC4 RING-type
TCONS_00001185	320	1-960(+)	gi|27819501|gb|AAO24905.1|	putative zinc finger protein [Oryza sativa Japonica Group]	0.7	GO:0046872;GO:0048229;GO:0009987	_	_	_	_	_	_	_	_	RING-H2 zinc finger protein (Fragment) (AHRD V1 *-*- A1IW10_9LAMI); contains Interpro domain(s) IPR018957 Zinc finger, C3HC4 RING-type
TCONS_00001186	502	3-1508(+)	gi|42567693|ref|NP_196257.2|	fasciclin-like arabinogalactan protein 17 [Arabidopsis thaliana]	0.81	GO:0007155;GO:0005576;GO:0005773	3694.fgenesh4_pg.C_LG_XVI000539	hypothetical protein	0.8633	_	KOG1437	_	_	_	Unknown Protein (AHRD V1)
TCONS_00001187	1098	1-3294(+)	gi|225439358|ref|XP_002269283.1|	PREDICTED: putative pentatricopeptide repeat-containing protein At5g06400, mitochondrial-like [Vitis vinifera]	0.74	GO:0005739	_	_	_	_	_	_	_	_	Pentatricopeptide repeat-containing protein (AHRD V1 ***- D7LZQ2_ARALY); contains Interpro domain(s) IPR002885 Pentatricopeptide repeat
TCONS_00001188	1751	1-5253(+)	gi|255539394|ref|XP_002510762.1|	set domain protein, putative [Ricinus communis]	0.77	GO:0005634;GO:0008168;GO:0032259	3694.fgenesh4_pg.C_LG_II000009	SET domain protein	0.9512	COG2940	KOG1_8_	_	_	_	Histone-lysine N-methyltransferase (AHRD V1 *-*- B6JWJ3_SCHJY); contains Interpro domain(s) IPR001214 SET
TCONS_00001189	1686	1-5058(+)	gi|255539394|ref|XP_002510762.1|	set domain protein, putative [Ricinus communis]	0.77	GO:0005634;GO:0008168;GO:0032259	3694.fgenesh4_pg.C_LG_II000009	SET domain protein	0.9512	COG2940	KOG1_8_	_	_	_	Histone-lysine N-methyltransferase (AHRD V1 *-*- B6JWJ3_SCHJY); contains Interpro domain(s) IPR001214 SET
TCONS_00001190	1597	1-4791(+)	gi|255539394|ref|XP_002510762.1|	set domain protein, putative [Ricinus communis]	0.77	GO:0005634;GO:0008168;GO:0032259	3694.fgenesh4_pg.C_LG_II000009	SET domain protein	0.9512	COG2940	KOG1_8_	_	_	_	Histone-lysine N-methyltransferase (AHRD V1 *-*- B6JWJ3_SCHJY); contains Interpro domain(s) IPR001214 SET
TCONS_00001191	767	299-2599(+)	gi|224138270|ref|XP_002322772.1|	predicted protein [Populus predicted protein [Populus trichocarpa]	0.76	_	_	_	_	_	_	_	_	_	Genomic DNA chromosome 5 P1 clone MUK11 (AHRD V1 ***- Q9FMC4_ARATH)
TCONS_00001192	766	1-2298(+)	gi|224138270|ref|XP_002322772.1|	predicted protein [Populus predicted protein [Populus trichocarpa]	0.76	_	_	_	_	_	_	_	_	_	Genomic DNA chromosome 5 P1 clone MUK11 (AHRD V1 ***- Q9FMC4_ARATH)
TCONS_00001193	849	1-2547(+)	gi|225438557|ref|XP_002276001.1|	PREDICTED: pentatricopeptide repeat-containing protein At4g39530-like [Vitis vinifera]	0.77	GO:0005739	_	_	_	_	_	_	_	_	Pentatricopeptide repeat-containing protein (AHRD V1 ***- D7KZF9_ARALY); contains Interpro domain(s) IPR002885 Pentatricopeptide repeat
TCONS_00001194	312	265-1200(+)	gi|148595734|emb|CAM32008.1|	YA1 [Petunia x hybrida]	0.9	GO:0005667;GO:0006355;GO:0045449;GO:0003700	3694.eugene3.00160615	hypothetical protein	0.7632	COG5224	_	_	_	_	Nuclear transcription factor Y subunit A-2 (AHRD V1 **** B6SM21_MAIZE); contains Interpro domain(s) IPR001289 CCAAT-binding transcription factor, subunit B
TCONS_00001195	337	1-1011(+)	gi|311952|emb|CAA41253.1|	33 kd chloroplast ribonucleoprotein [Nicotiana sylvestris]	0.81	GO:0006397;GO:0003723;GO:0009579;GO:0019288;GO:0010228;GO:0016226;GO:0048481;GO:0030529;GO:0000166;GO:0009793;GO:0010027;GO:0009570	29760.GSVIVG00003533001	SubName: Full=Chromosome undetermined scaffold_145, whole genome shotgun sequence;	0.9315	COG0724	KOG_118	_	_	_	Poly(U)-binding-splicing factor PUF60 (AHRD V1 *--* PUF60_BOVIN); contains Interpro domain(s) IPR003954 RNA recognition, region 1
TCONS_00001196	855	549-3113(+)	gi|296089375|emb|CBI39147.3|	unnamed protein product [Vitis vinifera]	0.86	GO:0005524;GO:0006499;GO:0005737;GO:0003676;GO:0008026	39947.LOC_Os10g33275.1	DEAD/DEAH box helicase domain containing protein, expressed	0.9118	COG1643	_	_	K14442	DHX36, RHAU	ATP-dependent RNA helicase A-like protein (AHRD V1 ***- Q9FF84_ARATH); contains Interpro domain(s) IPR007502 Helicase-associated region
TCONS_00001197	1032	1-3096(+)	gi|359481069|ref|XP_002264021.2|	PREDICTED: probable ATP-dependent RNA helicase DHX36-like [Vitis vinifera]	0.91	GO:0005524;GO:0008026;GO:0003676	3702.AT2G35920.1-P	helicase domain-containing protein; helicase domain-containing protein; FUNCTIONS IN: helica [...]	0.9234	COG1643	_	_	K14442	DHX36, RHAU	ATP-dependent RNA helicase A-like protein (AHRD V1 ***- Q9FF84_ARATH); contains Interpro domain(s) IPR007502 Helicase-associated region
TCONS_00001198	360	154-1233(+)	gi|193290714|gb|ACF17665.1|	putative acyl-carrier-protein S-malonyltransferase/ transferase [Capsicum annuum]	0.95	GO:0005835;GO:0006744;GO:0042967;GO:0006633;GO:0005739;GO:0004314;GO:0009570	29760.GSVIVG00024012001	SubName: Full=Chromosome chr6 scaffold_3, whole genome shotgun sequence;	0.956	COG0331	KOG2926	_	K00645	fabD	Malonyl CoA-acyl carrier protein transacylase containing protein expressed (AHRD V1 ***- Q10MS3_ORYSJ); contains Interpro domain(s) IPR004410 Malonyl CoA-acyl carrier protein transacylase
TCONS_00001199	432	3-1298(+)	gi|76884939|gb|ABA59556.1|	U-box protein [Capsicum annuum]	0.92	GO:0010200;GO:0009414;GO:0000151;GO:0005829;GO:0051865;GO:0004842;GO:0002679	3694.eugene3.00061113	hypothetical protein	0.8239	#N/A	#N/A	#N/A	#N/A	#N/A	U-box domain-containing protein (AHRD V1 ***- D7LU64_ARALY); contains Interpro domain(s) IPR003613 U box domain
TCONS_00001200	432	3-1298(+)	gi|76884939|gb|ABA59556.1|	U-box protein [Capsicum annuum]	0.92	GO:0010200;GO:0009414;GO:0000151;GO:0005829;GO:0051865;GO:0004842;GO:0002679	3694.eugene3.00061113	hypothetical protein	0.8239	_	KOG_167	_	_	_	U-box domain-containing protein (AHRD V1 ***- D7LU64_ARALY); contains Interpro domain(s) IPR003613 U box domain
TCONS_00001201	409	579-1805(+)	gi|76884939|gb|ABA59556.1|	U-box protein [Capsicum annuum]	0.92	GO:0010200;GO:0009414;GO:0000151;GO:0005829;GO:0051865;GO:0004842;GO:0002679	3694.eugene3.00061113	hypothetical protein	0.8125	_	KOG_167	_	_	_	U-box domain-containing protein (AHRD V1 ***- D7LU64_ARALY); contains Interpro domain(s) IPR003613 U box domain
TCONS_00001202	409	134-1360(+)	gi|76884939|gb|ABA59556.1|	U-box protein [Capsicum annuum]	0.92	GO:0010200;GO:0009414;GO:0000151;GO:0005829;GO:0051865;GO:0004842;GO:0002679	3694.eugene3.00061113	hypothetical protein	0.8125	_	KOG_167	_	_	_	U-box domain-containing protein (AHRD V1 ***- D7LU64_ARALY); contains Interpro domain(s) IPR003613 U box domain
TCONS_00001203	441	420-1742(+)	gi|224091445|ref|XP_002309253.1|	predicted protein [Populus predicted protein [Populus trichocarpa]	0.82	GO:0005634	3702.AT3G05675.2-P	protein binding; protein binding; FUNCTIONS IN: protein binding; EXPRESSED IN: 22 plant stru [...]	0.7528	_	_	NOG28_39_	_	_	At5g63850 (Fragment) (AHRD V1 *-*- Q3YIL4_ARATH)
TCONS_00001204	345	652-1686(+)	gi|224091445|ref|XP_002309253.1|	predicted protein [Populus predicted protein [Populus trichocarpa]	0.81	GO:0005634	_	_	_	_	_	_	_	_	At5g63850 (Fragment) (AHRD V1 *-*- Q3YIL4_ARATH)
TCONS_00001205	441	33-1355(+)	gi|224091445|ref|XP_002309253.1|	predicted protein [Populus predicted protein [Populus trichocarpa]	0.82	GO:0005634	3702.AT3G05675.2-P	protein binding; protein binding; FUNCTIONS IN: protein binding; EXPRESSED IN: 22 plant stru [...]	0.7528	_	_	NOG28_39_	_	_	At5g63850 (Fragment) (AHRD V1 *-*- Q3YIL4_ARATH)
TCONS_00001206	623	1-1869(+)	gi|351721789|ref|NP_001237989.1|	aluminum-activated malate transporter [Glycine max]	0.64	_	_	_	_	_	_	_	_	_	Aluminum-activated malate transporter (Fragment) (AHRD V1 *--* Q07DQ0_WHEAT); contains Interpro domain(s) IPR006214 Uncharacterised protein family UPF0005
TCONS_00001207	259	114-890(+)	gi|224091437|ref|XP_002309251.1|	predicted protein [Populus predicted protein [Populus trichocarpa]	0.9	GO:0006635;GO:0009755	29760.GSVIVG00038896001	SubName: Full=Chromosome chr8 scaffold_99, whole genome shotgun sequence;	0.8906	_	_	NOG29297_	_	_	NC domain-containing protein (AHRD V1 **-- D7LZP9_ARALY); contains Interpro domain(s) IPR007053 NC
TCONS_00001208	964	393-3284(+)	gi|359482053|ref|XP_002274910.2|	PREDICTED: probable receptor protein kinase TMK1-like [Vitis vinifera]	0.83	GO:0004709;GO:0005524;GO:0009069;GO:0016021;GO:0007178;GO:0000186	29760.GSVIVG00021510001	SubName: Full=Chromosome chr8 scaffold_23, whole genome shotgun sequence;	0.9351	COG4886;COG0515	KOG_619;KOG1187	_	_	_	Receptor like kinase, RLK
TCONS_00001209	881	88-2730(+)	gi|225440702|ref|XP_002274939.1|	PREDICTED: uncharacterized protein LOC100242503 [Vitis vinifera]	0.76	_	_	_	_	_	_	_	K14827	IPI1, TEX10	Pre-rRNA-processing protein ipi1 (AHRD V1 *--- B6K6C3_SCHJY); contains Interpro domain(s) IPR016024 Armadillo-type fold
TCONS_00001210	881	80-2722(+)	gi|225440702|ref|XP_002274939.1|	PREDICTED: uncharacterized protein LOC100242503 [Vitis vinifera]	0.76	_	_	_	_	_	_	_	K14827	IPI1, TEX10	Pre-rRNA-processing protein ipi1 (AHRD V1 *--- B6K6C3_SCHJY); contains Interpro domain(s) IPR016024 Armadillo-type fold
TCONS_00001211	367	1-1101(+)	gi|225428940|ref|XP_002263529.1|	PREDICTED: N-acetyltransferase ESCO2 [Vitis vinifera]	0.74	GO:0007275	29760.GSVIVG00029592001	SubName: Full=Chromosome chr9 scaffold_49, whole genome shotgun sequence;	0.7752	_	KOG3_14	_	K11268	ESCO, ECO1	N-acetyltransferase ESCO1 (AHRD V1 **-- B6TTW6_MAIZE); contains Interpro domain(s) IPR001126 DNA-repair protein, UmuC-like
TCONS_00001212	366	1-1098(+)	gi|225428940|ref|XP_002263529.1|	PREDICTED: N-acetyltransferase ESCO2 [Vitis vinifera]	0.73	GO:0007275	29760.GSVIVG00029592001	SubName: Full=Chromosome chr9 scaffold_49, whole genome shotgun sequence;	0.7752	_	KOG3_14	_	K11268	ESCO, ECO1	N-acetyltransferase ESCO1 (AHRD V1 **-- B6TTW6_MAIZE); contains Interpro domain(s) IPR001126 DNA-repair protein, UmuC-like
TCONS_00001213	267	2-802(+)	gi|359481652|ref|XP_003632656.1|	PREDICTED: uncharacterized protein LOC100854478 [Vitis vinifera]	0.65	_	_	_	_	_	_	_	_	_	Unknown Protein (AHRD V1)
TCONS_00001214	56	44-211(-)	_	_	_	_	_	_	_	_	_	_	_	_	Unknown Protein (AHRD V1)
TCONS_00001215	63	153-341(+)	_	_	_	_	_	_	_	_	_	_	_	_	Unknown Protein (AHRD V1)
TCONS_00001216	1066	no ORF	gi|255647490|gb|ACU24209.1|	unknown [Glycine max]	0.73	_	_	_	_	_	_	_	_	_	NHL1 (Fragment) (AHRD V1 **-- B0LZM3_ARATH); contains Interpro domain(s) IPR010847 Harpin-induced 1
TCONS_00001217	204	1-612(+)	_	_	_	_	_	_	_	_	_	_	_	_	NHL3 (Fragment) (AHRD V1 **-- B0ZVP8_ARATH); contains Interpro domain(s) IPR010847 Harpin-induced 1
TCONS_00001218	71	1-213(+)	gi|356505420|ref|XP_003521489.1|	PREDICTED: cytokinin riboside 5'-monophosphate phosphoribohydrolase LOG7-like [Glycine max]	0.93	GO:0048832;GO:0016829;GO:0010077;GO:0010083;GO:0009536;GO:0010076;GO:0009691	_	_	_	_	_	_	K06966	K06966	Cytokinin riboside 5&apos;-monophosphate phosphoribohydrolase LOG (AHRD V1 **-- LOG_ORYSJ)
TCONS_00001219	485	163-1617(+)	gi|89280643|ref|YP_514860.1|	ribulose-1,5-bisphosphate carboxylase/oxygenase large subunit [Solanum lycopersicum]	1	GO:0000287;GO:0009573;GO:0055114;GO:0016984;GO:0019253;GO:0004497;GO:0009853;GO:0046487	3702.ATCG00490.1-P	unknown protein; large subunit of RUBISCO. Protein is tyrosine-phosphorylated and its phosph [...]	0.9725	COG1850	_	_	K01601	rbcL	Ribulose bisphosphate carboxylase large chain (AHRD V1 ***- RBL_SOLLC); contains Interpro domain(s) IPR000685 Ribulose bisphosphate carboxylase, large subunit, C-terminal
TCONS_00001220	508	1-1524(+)	gi|89280644|ref|YP_514861.1|	acetyl-CoA carboxylase beta subunit [Solanum lycopersicum]	1	GO:0003989;GO:0006090;GO:0005524;GO:0009317;GO:2001295;GO:0009575;GO:0008270;GO:0006633;GO:0016740;GO:0009570	3702.ATCG00500.1-P	unknown protein; Encodes the carboxytransferase beta subunit of the Acetyl-CoA carboxylase ( [...]	0.8842	COG0777	_	_	K01963	accD	Acetyl-coenzyme A carboxylase carboxyl transferase subunit beta (AHRD V1 ***- ACCD_EPIVI); contains Interpro domain(s) IPR000438 Acetyl-CoA carboxylase carboxyl transferase, beta subunit
TCONS_00001221	230	3948-4637(+)	gi|89280648|ref|YP_514865.1|	cytochrome f [Solanum lycopersicum]	1	GO:0009055;GO:0022900;GO:0009535;GO:0020037;GO:0031361;GO:0005506;GO:0006118;GO:0015979	29760.GSVIVG00035653001	RecName: Full=Apocytochrome f; Flags: Precursor;; Component of the cytochrome b6-f complex, [...]	0.9719	COG0777	_	NOG_6592;NOG_4227;NOG_6592;NOG_4227;NOG_6592;NOG_4227	K01963	accD	Photosystem I reaction center subunit VIII (AHRD V1 *-*- Q3V525_ACOCL); contains Interpro domain(s) IPR001302 Photosystem I reaction centre, subunit VIII
TCONS_00001222	588	no ORF	gi|11465967|ref|NP_054509.1|	photosystem I subunit VIII [Nicotiana tabacum]	1	GO:0009535;GO:0016021;GO:0015979;GO:0009522	39947.LOC_Os06g39746.1	hypothetical protein	0.9429	_	_	NOG229133	K02696	psaI	Photosystem I reaction center subunit VIII (AHRD V1 *-*- Q3V525_ACOCL); contains Interpro domain(s) IPR001302 Photosystem I reaction centre, subunit VIII
TCONS_00001223	564	no ORF	gi|89280646|ref|YP_514863.1|	photosystem I assembly protein Ycf4 [Solanum lycopersicum]	1	GO:0009535;GO:0016021;GO:0015979;GO:0009522	3694.estExt_Genewise1_v1.C_28350001	RecName: Full=Photosystem I assembly protein ycf4;; Seems to be required for the assembly of [...]	0.9457	_	_	NOG_6447	_	_	Photosystem I assembly protein ycf4 (AHRD V1 ***- Q06R54_9LAMI); contains Interpro domain(s) IPR003359 Photosystem I assembly Ycf4
TCONS_00001224	230	50-739(+)	gi|89280647|ref|YP_514864.1|	envelope membrane protein [Solanum CEMA_SOLLC RecName: Full=Chloroplast envelope membrane protein chloro	1	GO:0016021;GO:0015078;GO:0015992;GO:0009706	3694.gw1.19241.2.1	RecName: Full=Chloroplast envelope membrane protein;; May be involved in proton extrusion. I [...]	0.7783	_	_	NOG_6592	_	_	Chloroplast envelope membrane protein A (AHRD V1 ***- D7KRA3_ARALY); contains Interpro domain(s) IPR004282 CemA
TCONS_00001225	321	1-963(+)	gi|89280648|ref|YP_514865.1|	cytochrome f [Solanum lycopersicum]	1	GO:0009055;GO:0022900;GO:0009535;GO:0020037;GO:0031361;GO:0005506;GO:0006118;GO:0015979	29760.GSVIVG00035653001	RecName: Full=Apocytochrome f; Flags: Precursor;; Component of the cytochrome b6-f complex, [...]	0.9719	_	_	NOG_4227	K02634	petA	Apocytochrome f (AHRD V1 ***- D3WBH0_9AQUA); contains Interpro domain(s) IPR002325 Cytochrome f
TCONS_00001227	84	4542-4793(-)	gi|89280660|ref|YP_514877.1|	ATP-dependent Clp protease proteolytic subunit [Solanum lycopersicum]	1	GO:0004252;GO:0006508;GO:0005524;GO:0009570	_	_	_	_	_	_	K01358	clpP, CLPP	Cytochrome b6-f complex subunit 6 (AHRD V1 *-*- Q5K3U2_9MAGN); contains Interpro domain(s) IPR007802 Cytochrome b6/f complex subunit VI
TCONS_00001228	219	no ORF	gi|11465977|ref|NP_054519.1|	cytochrome b6/f complex subunit VI [Nicotiana tabacum]	1	_	_	_	_	_	_	_	_	_	Cytochrome b6-f complex subunit 6 (AHRD V1 *-*- Q5K3U2_9MAGN); contains Interpro domain(s) IPR007802 Cytochrome b6/f complex subunit VI
TCONS_00001229	283	no ORF	gi|7525052|ref|NP_051078.1|	cytochrome b6/f complex subunit V [Arabidopsis thaliana]	1	GO:0009535;GO:0017004;GO:0006118;GO:0009512;GO:0016023;GO:0017148;GO:0005507;GO:0006354;GO:0010207;GO:0016021;GO:0055070;GO:0009411;GO:0046688;GO:0045158;GO:0009543;GO:0009767;GO:0009570	_	_	_	_	_	_	K02640	petG	Cytochrome b6-f complex subunit 5 (AHRD V1 ***- B7T2X6_EROTE); contains Interpro domain(s) IPR003683 Cytochrome b6/f complex, subunit 5
TCONS_00001231	201	no ORF	gi|89280656|ref|YP_514873.1|	ribosomal protein L33 [Solanum ribosomal protein L33 [Solanum bulbocastanum]	1	GO:0005840;GO:0042254;GO:0006412;GO:0003735;GO:0009507	3702.ATCG00640.1-P	unknown protein; encodes a chloroplast ribosomal protein L33, a constituent of the large sub [...]	0.9231	COG0267	_	_	K02913	RP-L33, rpmG	50S ribosomal protein L33 chloroplastic (AHRD V1 ***- D3WBK4_9AQUA); contains Interpro domain(s) IPR001705 Ribosomal protein L33
TCONS_00001232	308	no ORF	gi|11465981|ref|NP_054523.1|	ribosomal protein S18 [Nicotiana ribosomal protein S18 [Atropa belladonna]	1	GO:0005840;GO:0042254;GO:0006412;GO:0005739;GO:0003735;GO:0019843;GO:0009507	29760.GSVIVG00035601001	RecName: Full=30S ribosomal protein S18, chloroplastic;	0.9505	COG0238	KOG3162	_	K02963	RP-S18, rpsR	30S ribosomal protein S18 chloroplastic (AHRD V1 ***- D3WEG6_HEUSA); contains Interpro domain(s) IPR001648 Ribosomal protein S18
TCONS_00001233	243	no ORF	gi|160347518|gb|ABX26257.1|	ribosomal protein S12-like protein [Panax quinquefolius]	0.85	GO:0042254;GO:0006412;GO:0005739;GO:0003735;GO:0015935;GO:0019843;GO:0009507	29760.GSVIVG00035604001	SubName: Full=Chromosome undetermined scaffold_79, whole genome shotgun sequence;	1	_	KOG175_	_	K02950	RP-S12, rpsL	Ribosomal protein S12 (Fragment) (AHRD V1 *-*- B0LN88_LYCCH)
TCONS_00001234	554	174-1835(+)	gi|11465984|ref|NP_054526.1|	photosystem II 47 kDa protein [Nicotiana tabacum]	1	GO:0009535;GO:0009523;GO:0016021;GO:0009767;GO:0016168;GO:0018298	_	_	_	_	_	_	K02704	psbB	Photosystem II CP47 chlorophyll apoprotein (AHRD V1 ***- D3WBA3_9BORA); contains Interpro domain(s) IPR017486 Photosystem II, PsbB
TCONS_00001235	80	250-489(+)	gi|364284013|ref|YP_004940538.1|	psbH gene product (chloroplast) [Boea hygrometrica]	0.97	GO:0009535;GO:0042301;GO:0009523;GO:0016021;GO:0050821;GO:0015979	3694.estExt_Genewise1_v1.C_97890002	PSII 10KDa phosphoprotein	0.9726	_	_	NOG_8122	K02709	psbH	Photosystem II reaction center protein H (AHRD V1 ***- C6JT33_9MYRT); contains Interpro domain(s) IPR001056 Photosystem II phosphoprotein PsbH
TCONS_00001236	1060	no ORF	gi|28261747|ref|NP_783261.1|	cytochrome b6 [Atropa belladonna]	1	GO:0009535;GO:0020037;GO:0005506;GO:0006118;GO:0045158;GO:0022904;GO:0016021;GO:0016491;GO:0015979	3218.JGI70326	cytochrome b6; Component of the cytochrome b6-f complex, which mediates electron transfer be [...]	0.9762	COG1290	KOG4663	_	K02635	petB	Cytochrome b6 (AHRD V1 ***- B3TN79_BRADI); contains Interpro domain(s) IPR005797 Cytochrome b/b6, N-terminal
TCONS_00001237	683	no ORF	gi|225227|prf||1211235BJ	cytochrome b/f complex 4	1	GO:0009535;GO:0045158;GO:0022904;GO:0016021;GO:0009767;GO:0045156;GO:0006118;GO:0016491	39947.LOC_Os01g57945.1	cytochrome b6-f complex subunit 4, putative	0.9928	COG1290	KOG4663	_	K02637	petD	Cytochrome b6-f complex subunit 4 (AHRD V1 ***- A1XFY6_NUPAD); contains Interpro domain(s) IPR005870 Cytochrome b6/f complex, subunit IV
TCONS_00001238	2279	191-7027(+)	gi|89280678|ref|YP_514895.1|	Ycf2 [Solanum lycopersicum]	1	GO:0005524;GO:0009575;GO:0017111;GO:0009570	_	_	_	_	_	_	_	_	Ycf2 (AHRD V1 ***- D2KLP5_OLEEU); contains Interpro domain(s) IPR008543 Chloroplast Ycf2
TCONS_00001239	71	403-615(+)	gi|122201759|sp|Q2MI39.1|YCF15_SOLLC	RecName: Full=Putative uncharacterized protein ycf15 hypothetical chloroplast RF15 [Solanum lycopersicum]	1	GO:0009507	_	_	_	_	_	_	_	_	Ycf15 (AHRD V1 ***- D2KLP6_OLEEU); contains Interpro domain(s) IPR019645 Protein precursor Ycf15, putative, chloroplast
TCONS_00001240	156	2802-3269(-)	gi|116617152|ref|YP_817527.1|	NADH-plastoquinone oxidoreductase subunit 2 [Coffea arabica]	0.99	GO:0009535;GO:0006744;GO:0015935;GO:0042254;GO:0006120;GO:0019684;GO:0006412;GO:0016021;GO:0048038;GO:0003735;GO:0015992;GO:0006814;GO:0005886;GO:0008137;GO:0019843	3694.gw1.17851.1.1	RecName: Full=NAD(P)H-quinone oxidoreductase chain 2, chloroplastic; EC=1.6.5.-; AltName: Fu [...]	0.9926	COG1007;COG0049	KOG3291;KOG4668;KOG3291;KOG4668	_	K02992	RP-S7, rpsG	NAD(P)H-quinone oxidoreductase subunit 2 chloroplastic (AHRD V1 ***- D3WB81_9BORA); contains Interpro domain(s) IPR010096 NADH-quinone oxidoreductase, chain N
TCONS_00001241	1011	no ORF	gi|55168340|gb|AAV44205.1|	unknow protein [Oryza sativa Japonica Group]	0.97	GO:0009507	29760.GSVIVG00001373001	SubName: Full=Chromosome undetermined scaffold_116, whole genome shotgun sequence;	0.9275	_	_	NOG28_7_2	_	_	Unknown Protein (AHRD V1)
TCONS_00001242	2404	no ORF	gi|55168340|gb|AAV44205.1|	unknow protein [Oryza sativa Japonica Group]	0.97	GO:0009055;GO:0020037;GO:0005506;GO:0006118;GO:0055114;GO:0016705;GO:0004497;GO:0009507	_	_	_	_	_	_	_	_	Unknown Protein (AHRD V1)
TCONS_00001243	469	no ORF	gi|145408582|ref|YP_001152206.1|	ORF137 [Pinus koraiensis]	0.97	GO:0009055;GO:0020037;GO:0005506;GO:0006118;GO:0055114;GO:0016705;GO:0004497;GO:0009507	_	_	_	_	_	_	_	_	Unknown Protein (AHRD V1)
TCONS_00001244	886	no ORF	gi|357479883|ref|XP_003610227.1|	Ycf68 [Medicago truncatula]	0.86	GO:0009507	_	_	_	_	_	_	_	_	ORF42f (AHRD V1 *-*- Q32989_PINTH)
TCONS_00001245	318	1-954(+)	gi|359482045|ref|XP_002280962.2|	PREDICTED: uncharacterized protein LOC100254596 [Vitis vinifera]	0.71	_	_	_	_	_	_	_	_	_	Mitochondrial transcription termination factor (Fragment) (AHRD V1 *--- C6FB10_PSEMZ); contains Interpro domain(s) IPR003690 Mitochodrial transcription termination factor-related
TCONS_00001246	205	3-617(+)	gi|297740186|emb|CBI30368.3|	unnamed protein product [Vitis vinifera]	0.85	GO:0009733;GO:0003677;GO:0006355;GO:0051302;GO:0051446;GO:0010090;GO:0005737;GO:0005667;GO:0045449;GO:0003700	_	_	_	_	_	_	_	_	Transcription factor E2F (AHRD V1 **** Q9LEL4_DAUCA); contains Interpro domain(s) IPR015633 E2F Family
TCONS_00001247	480	1-1440(+)	gi|297740186|emb|CBI30368.3|	unnamed protein product [Vitis vinifera]	0.81	GO:0044763;GO:0003677;GO:0005667;GO:0006355;GO:0045449;GO:0003700	29760.GSVIVG00037279001	SubName: Full=Chromosome undetermined scaffold_87, whole genome shotgun sequence;	0.815	_	KOG2577	_	_	_	Transcription factor E2F (AHRD V1 **** Q9LEL4_DAUCA); contains Interpro domain(s) IPR015633 E2F Family
TCONS_00001248	727	no ORF	gi|224138378|ref|XP_002322799.1|	predicted protein [Populus predicted protein [Populus trichocarpa]	0.55	GO:0043231	_	_	_	_	_	_	_	_	Genomic DNA chromosome 5 P1 clone MHF15 (AHRD V1 ***- Q9FNI0_ARATH)
TCONS_00001249	1439	no ORF	gi|224138378|ref|XP_002322799.1|	predicted protein [Populus predicted protein [Populus trichocarpa]	0.55	GO:0043231	_	_	_	_	_	_	_	_	Genomic DNA chromosome 5 P1 clone MHF15 (AHRD V1 ***- Q9FNI0_ARATH)
TCONS_00001250	275	3-827(+)	gi|297740184|emb|CBI30366.3|	unnamed protein product [Vitis vinifera]	0.74	GO:0000394;GO:0005739;GO:0030003;GO:0009086	_	_	_	_	_	_	_	_	UPF0554 protein C2orf43 homolog (AHRD V1 **-- CB043_CHICK); contains Interpro domain(s) IPR019363 Protein of unknown function DUF2305
TCONS_00001251	346	3-1040(+)	gi|297740184|emb|CBI30366.3|	unnamed protein product [Vitis vinifera]	0.78	GO:0000394;GO:0005739;GO:0030003;GO:0009086	3694.estExt_fgenesh4_pm.C_LG_XVI0247	hypothetical protein	0.7786	_	KOG3975	_	_	_	UPF0554 protein C2orf43 homolog (AHRD V1 **-- CB043_CHICK); contains Interpro domain(s) IPR019363 Protein of unknown function DUF2305
TCONS_00001252	216	326-973(+)	gi|388520531|gb|AFK48327.1|	unknown [Lotus japonicus]	0.8	GO:0000394;GO:0005739;GO:0030003;GO:0009086	_	_	_	_	_	_	_	_	UPF0554 protein C2orf43 homolog (AHRD V1 **-- CB043_CHICK); contains Interpro domain(s) IPR019363 Protein of unknown function DUF2305
TCONS_00001253	216	1835-2482(+)	gi|358249236|ref|NP_001239760.1|	uncharacterized protein LOC100790552 [Glycine max]	0.68	GO:0000394;GO:0005739;GO:0030003;GO:0009086	_	_	_	_	_	_	_	_	UPF0554 protein C2orf43 homolog (AHRD V1 **-- CB043_CHICK); contains Interpro domain(s) IPR019363 Protein of unknown function DUF2305
TCONS_00001254	349	1-1047(+)	gi|297740184|emb|CBI30366.3|	unnamed protein product [Vitis vinifera]	0.78	GO:0000394;GO:0005739;GO:0030003;GO:0009086	3694.estExt_fgenesh4_pm.C_LG_XVI0247	hypothetical protein	0.7786	_	KOG3975	_	_	_	UPF0554 protein C2orf43 homolog (AHRD V1 **-- CB043_CHICK); contains Interpro domain(s) IPR019363 Protein of unknown function DUF2305
TCONS_00001255	96	1204-1491(+)	gi|388520531|gb|AFK48327.1|	unknown [Lotus japonicus]	0.86	_	_	_	_	_	_	_	_	_	UPF0554 protein C2orf43 homolog (AHRD V1 **-- CB043_CHICK); contains Interpro domain(s) IPR019363 Protein of unknown function DUF2305
TCONS_00001256	891	no ORF	gi|224088412|ref|XP_002308445.1|	predicted protein [Populus predicted protein [Populus trichocarpa]	0.87	GO:0045892;GO:0005634	_	_	_	_	_	_	_	_	Plant-specific domain TIGR01568 family protein (AHRD V1 *--- B6SZV1_MAIZE); contains Interpro domain(s) IPR006458 Protein of unknown function DUF623, plant
TCONS_00001257	61	3707-3889(-)	gi|359484317|ref|XP_003633097.1|	PREDICTED: pentatricopeptide repeat-containing protein At4g13650-like [Vitis vinifera]	0.79	GO:0009536	29760.GSVIVG00016595001	SubName: Full=Chromosome chr11 scaffold_13, whole genome shotgun sequence;	0.792	_	KOG4197;KOG4197	_	_	_	Pentatricopeptide repeat-containing protein (AHRD V1 ***- D7MHD4_ARALY); contains Interpro domain(s) IPR002885 Pentatricopeptide repeat
TCONS_00001258	1019	1-3057(+)	gi|359484317|ref|XP_003633097.1|	PREDICTED: pentatricopeptide repeat-containing protein At4g13650-like [Vitis vinifera]	0.79	GO:0009536	29760.GSVIVG00016595001	SubName: Full=Chromosome chr11 scaffold_13, whole genome shotgun sequence;	0.792	_	KOG4197	_	_	_	Pentatricopeptide repeat-containing protein (AHRD V1 ***- D7MHD4_ARALY); contains Interpro domain(s) IPR002885 Pentatricopeptide repeat
TCONS_00001259	333	243-1241(+)	gi|350537045|ref|NP_001234277.1|	succinyl-CoA ligase [ADP-forming]	0.96	GO:0004775;GO:0003878;GO:0006104;GO:0005524;GO:0006105;GO:0019643;GO:0042709;GO:0046686;GO:0005618;GO:0005507;GO:0048037;GO:0005739;GO:0004776	3694.estExt_fgenesh4_pg.C_1220019	hypothetical protein	0.9655	COG0074	KOG1255	_	K01899	LSC1	Succinyl-CoA ligase (AHRD V1 ***- B9RL91_RICCO); contains Interpro domain(s) IPR005810 Succinyl-CoA ligase, alpha subunit
TCONS_00001260	205	210-824(+)	gi|224119884|ref|XP_002331086.1|	predicted protein [Populus predicted protein [Populus trichocarpa]	0.87	GO:0006769;GO:0008936;GO:0019674;GO:0019290;GO:0046497;GO:0008908	3694.eugene3.01500033	nicotinamidase	0.8779	COG1535	_	_	_	_	Isochorismatase family protein (AHRD V1 ***- B5IAW4_ACIB4); contains Interpro domain(s) IPR000868 Isochorismatase-like
TCONS_00001261	652	1-1956(+)	gi|161958660|dbj|BAF95169.1|	putative protein kinase [Ipomoea nil]	0.86	GO:0004674;GO:0005524;GO:0009069;GO:0006468;GO:0010193;GO:0005886	29760.GSVIVG00002759001	SubName: Full=Chromosome chr1 scaffold_135, whole genome shotgun sequence;	0.899	COG0515	KOG1187	_	_	_	RLK, Receptor like protein, putative resistance protein with an antifungal domain
TCONS_00001262	656	1-1968(+)	gi|356565986|ref|XP_003551216.1|	PREDICTED: cysteine-rich receptor-like protein kinase 2-like [Glycine max]	0.76	GO:0009644;GO:0006457;GO:0005524;GO:0009506;GO:0009069;GO:0034976;GO:0042542;GO:0009408;GO:0010193;GO:0046777;GO:0004674;GO:0006857;GO:0005576;GO:0005886	3694.eugene3.15300002	hypothetical protein	0.8201	COG0515	KOG1187	_	_	_	RLK, Receptor like protein, putative resistance protein with an antifungal domain
TCONS_00001263	656	1-1968(+)	gi|356497745|ref|XP_003517719.1|	PREDICTED: cysteine-rich receptor-like protein kinase 2-like [Glycine max]	0.76	GO:0009644;GO:0006457;GO:0005524;GO:0009506;GO:0009069;GO:0034976;GO:0042542;GO:0009408;GO:0010193;GO:0046777;GO:0004674;GO:0006857;GO:0005576;GO:0005886	3694.eugene3.15300002	hypothetical protein	0.7994	COG0515	KOG1187	_	_	_	RLK, Receptor like protein, putative resistance protein with an antifungal domain
TCONS_00001264	639	293-2209(+)	gi|161958660|dbj|BAF95169.1|	putative protein kinase [Ipomoea nil]	0.78	GO:0009644;GO:0006457;GO:0005524;GO:0009506;GO:0009069;GO:0034976;GO:0042542;GO:0009408;GO:0010193;GO:0046777;GO:0004674;GO:0006857;GO:0005576;GO:0005886	3702.AT1G70520.1-P	protein kinase family protein; protein kinase family protein; FUNCTIONS IN: kinase activity; [...]	0.8102	COG0515	KOG1187	_	_	_	RLK, Receptor like protein, putative resistance protein with an antifungal domain
TCONS_00001265	639	1-1917(+)	gi|161958660|dbj|BAF95169.1|	putative protein kinase [Ipomoea nil]	0.78	GO:0009644;GO:0006457;GO:0005524;GO:0009506;GO:0009069;GO:0034976;GO:0042542;GO:0009408;GO:0010193;GO:0046777;GO:0004674;GO:0006857;GO:0005576;GO:0005886	3702.AT1G70520.1-P	protein kinase family protein; protein kinase family protein; FUNCTIONS IN: kinase activity; [...]	0.8102	COG0515	KOG1187	_	_	_	RLK, Receptor like protein, putative resistance protein with an antifungal domain
TCONS_00001266	646	155-2092(+)	gi|161958660|dbj|BAF95169.1|	putative protein kinase [Ipomoea nil]	0.84	GO:0004674;GO:0005524;GO:0009069;GO:0006468;GO:0010193;GO:0005886	29760.GSVIVG00002759001	SubName: Full=Chromosome chr1 scaffold_135, whole genome shotgun sequence;	0.8958	COG0515	KOG1187	_	_	_	RLK, Receptor like protein, putative resistance protein with an antifungal domain
TCONS_00001267	639	1-1917(+)	gi|161958660|dbj|BAF95169.1|	putative protein kinase [Ipomoea nil]	0.84	GO:0004674;GO:0005524;GO:0009069;GO:0006468;GO:0010193;GO:0005886	29760.GSVIVG00002759001	SubName: Full=Chromosome chr1 scaffold_135, whole genome shotgun sequence;	0.9055	COG0515	KOG1187	_	_	_	RLK, Receptor like protein, putative resistance protein with an antifungal domain
TCONS_00001268	182	133-678(+)	gi|351734536|ref|NP_001236384.1|	uncharacterized protein LOC100306021 [Glycine max]	0.99	GO:0006886;GO:0046686;GO:0007264;GO:0005507;GO:0005798;GO:0005525;GO:0005886;GO:0005773;GO:0005215;GO:0006471;GO:0016192	4558.Sb09g023880.1	hypothetical protein	0.9945	COG1100	KOG__7_	_	K07977	ARF	ADP-ribosylation factor (AHRD V1 ***- Q76ME3_WHEAT); contains Interpro domain(s) IPR006688 ADP-ribosylation factor
TCONS_00001269	210	133-762(+)	gi|351734536|ref|NP_001236384.1|	uncharacterized protein LOC100306021 [Glycine max]	0.99	GO:0006886;GO:0046686;GO:0007264;GO:0005507;GO:0005798;GO:0005525;GO:0005886;GO:0005773;GO:0005215;GO:0006471;GO:0016192	29760.GSVIVG00028169001	SubName: Full=Chromosome chr7 scaffold_42, whole genome shotgun sequence;	0.989	COG1100	KOG__7_	_	K07977	ARF	ADP-ribosylation factor (AHRD V1 ***- Q76ME3_WHEAT); contains Interpro domain(s) IPR006688 ADP-ribosylation factor
TCONS_00001270	245	1591-2325(-)	gi|255568792|ref|XP_002525367.1|	conserved hypothetical protein [Ricinus communis]	0.8	GO:0005634;GO:0009753;GO:0009694	29760.GSVIVG00002723001	SubName: Full=Chromosome chr1 scaffold_135, whole genome shotgun sequence;	0.8027	_	KOG1479;KOG1479	NOG28996_;NOG28996_	K15014	SLC29A1_2_3, ENT1_2_3	Os09g0327550 protein (Fragment) (AHRD V1 *-*- C7J753_ORYSJ); contains Interpro domain(s) IPR003863 Protein of unknown function DUF220
TCONS_00001271	332	96-1091(+)	gi|255568792|ref|XP_002525367.1|	conserved hypothetical protein [Ricinus communis]	0.8	GO:0005634;GO:0009753;GO:0009694	29760.GSVIVG00002723001	SubName: Full=Chromosome chr1 scaffold_135, whole genome shotgun sequence;	0.8027	_	_	NOG28996_	_	_	Os09g0327550 protein (Fragment) (AHRD V1 *-*- C7J753_ORYSJ); contains Interpro domain(s) IPR003863 Protein of unknown function DUF220
TCONS_00001272	88	2-265(+)	_	_	_	_	_	_	_	_	_	_	_	_	Unknown Protein (AHRD V1)
TCONS_00001273	420	36-1295(+)	gi|225424775|ref|XP_002266929.1|	PREDICTED: uncharacterized protein LOC100241586 [Vitis vinifera]	0.8	_	_	_	_	_	_	_	_	_	Leaf senescence protein-like (AHRD V1 ***- Q67V91_ORYSJ); contains Interpro domain(s) IPR004253 Protein of unknown function DUF231, plant
TCONS_00001274	304	522-1433(+)	gi|356565894|ref|XP_003551171.1|	PREDICTED: uncharacterized protein LOC100809644 [Glycine max]	0.81	GO:0004523;GO:0051252;GO:0003676	3694.eugene3.00081373	hypothetical protein	0.8231	COG0328	KOG__17	_	_	_	Phosphoglycerate mutase (AHRD V1 *--- A4TBN9_MYCGI); contains Interpro domain(s) IPR002156 Ribonuclease H
TCONS_00001275	304	460-1371(+)	gi|356565894|ref|XP_003551171.1|	PREDICTED: uncharacterized protein LOC100809644 [Glycine max]	0.81	GO:0004523;GO:0051252;GO:0003676	3694.eugene3.00081373	hypothetical protein	0.8231	COG0328	KOG__17	_	_	_	Phosphoglycerate mutase (AHRD V1 *--- A4TBN9_MYCGI); contains Interpro domain(s) IPR002156 Ribonuclease H
TCONS_00001276	446	1-1338(+)	gi|225425362|ref|XP_002269102.1|	PREDICTED: uncharacterized protein LOC100255874 [Vitis vinifera]	0.86	GO:0009507	_	_	_	_	_	_	_	_	Alpha/beta superfamily hydrolase (AHRD V1 *--- D0CIF5_9SYNE); contains Interpro domain(s) IPR010765 Protein of unknown function DUF1350
TCONS_00001277	1160	no ORF	gi|296085543|emb|CBI29275.3|	unnamed protein product [Vitis vinifera]	0.81	GO:0016740;GO:0005773	3694.gw1.XV.2475.1	SubName: Full=Putative uncharacterized protein;	0.872	_	_	NOG258938	_	_	Transferase transferring glycosyl groups (AHRD V1 **-* D7MH74_ARALY)
TCONS_00001278	488	241-1704(+)	gi|350540648|ref|NP_001234537.1|	obtusifoliol 14alpha-demethylase [Solanum lycopersicum]	1	GO:0009055;GO:0005783;GO:0020037;GO:0008168;GO:0005506;GO:0008398;GO:0006118;GO:0055114;GO:0005886;GO:0032259	3694.fgenesh4_pg.C_LG_I000592	cytochrome P450 obtusifoliol 14-alpha-demethylase	0.9552	COG2124	KOG_684	_	K05917	CYP51	Cytochrome P450
TCONS_00001279	497	1-1491(+)	gi|350540648|ref|NP_001234537.1|	obtusifoliol 14alpha-demethylase [Solanum lycopersicum]	1	GO:0009055;GO:0005783;GO:0020037;GO:0008168;GO:0005506;GO:0008398;GO:0006118;GO:0055114;GO:0005886;GO:0032259	3694.fgenesh4_pg.C_LG_I000592	cytochrome P450 obtusifoliol 14-alpha-demethylase	0.9552	COG2124	KOG_684	_	K05917	CYP51	Cytochrome P450
TCONS_00001280	573	1-1719(+)	gi|255555547|ref|XP_002518810.1|	electron transporter, putative [Ricinus communis]	0.86	GO:0015035;GO:0048653;GO:0009055;GO:0005634;GO:0006118;GO:0035556;GO:0045454	_	_	_	_	_	_	_	_	DEP domain-containing protein 1B (AHRD V1 *--- DEP1B_HUMAN); contains Interpro domain(s) IPR006869 Protein of unknown function DUF547
TCONS_00001281	707	1-2121(+)	gi|224108151|ref|XP_002314739.1|	predicted protein [Populus predicted protein [Populus trichocarpa]	0.58	_	_	_	_	_	_	_	_	_	Zinc finger CCCH domain-containing protein 17 (AHRD V1 ***- C3H17_ARATH); contains Interpro domain(s) IPR000571 Zinc finger, CCCH-type
TCONS_00001282	228	2-685(+)	gi|356561315|ref|XP_003548928.1|	PREDICTED: uncharacterized protein LOC100785019 [Glycine max]	0.6	_	_	_	_	_	_	_	_	_	Os05g0304100 protein (Fragment) (AHRD V1 *-*- Q0DJB8_ORYSJ)
TCONS_00001283	314	2-943(+)	gi|224099961|ref|XP_002334422.1|	predicted protein [Populus predicted protein [Populus trichocarpa]	0.68	_	29760.GSVIVG00004698001	hypothetical protein LOC100243963	0.8163	_	_	NOG14___1	_	_	Os05g0304100 protein (Fragment) (AHRD V1 *-*- Q0DJB8_ORYSJ)
TCONS_00001284	109	1-327(+)	gi|298205047|emb|CBI38343.3|	unnamed protein product [Vitis unnamed protein product [Vitis vinifera]	0.81	_	_	_	_	_	_	_	_	_	Os05g0304100 protein (Fragment) (AHRD V1 ***- Q0DJB8_ORYSJ)
TCONS_00001285	59	518-694(-)	gi|224083884|ref|XP_002307158.1|	predicted protein [Populus predicted protein [Populus trichocarpa]	0.84	GO:0005634	29760.GSVIVG00007094001	SubName: Full=Chromosome undetermined scaffold_183, whole genome shotgun sequence;	0.8267	_	KOG3395;KOG3395	_	_	_	E2F-associated phosphoprotein (AHRD V1 ***- Q0P5M4_BOVIN); contains Interpro domain(s) IPR019370 E2F-associated phosphoprotein, C-terminal
TCONS_00001286	51	3-155(+)	gi|225462560|ref|XP_002267649.1|	PREDICTED: probable prefoldin subunit 5 [Vitis vinifera]	0.92	GO:0016272;GO:0006457;GO:0051082	3694.eugene3.00050283	hypothetical protein	0.9304	COG1730	_	_	K04797	pfdA, PFDN5	Prefoldin subunit 5 (AHRD V1 ***- B6TVU2_MAIZE); contains Interpro domain(s) IPR011599 Prefoldin alpha subunit
TCONS_00001287	51	3-155(+)	gi|225462560|ref|XP_002267649.1|	PREDICTED: probable prefoldin subunit 5 [Vitis vinifera]	0.92	GO:0016272;GO:0006457;GO:0051082	3694.eugene3.00050283	hypothetical protein	0.9304	COG1730	_	_	K04797	pfdA, PFDN5	Prefoldin subunit 5 (AHRD V1 ***- B6TVU2_MAIZE); contains Interpro domain(s) IPR011599 Prefoldin alpha subunit
TCONS_00001288	386	3-1160(+)	gi|147787396|emb|CAN62341.1|	hypothetical protein VITISV_035645 [Vitis vinifera]	0.84	GO:0019211;GO:0005737	29760.GSVIVG00015198001	SubName: Full=Chromosome chr18 scaffold_1, whole genome shotgun sequence;	0.8763	COG5057	KOG2867	_	_	_	Serine/threonine-protein phosphatase 2A activator 2 (AHRD V1 **** B6TQY2_MAIZE); contains Interpro domain(s) IPR004327 Phosphotyrosyl phosphatase activator, PTPA
TCONS_00001289	458	68-1441(+)	gi|357444919|ref|XP_003592737.1|	Dihydroorotate dehydrogenase [Medicago truncatula]	0.91	GO:0016020;GO:0006222;GO:0004158;GO:0006207;GO:0005739;GO:0055114	3694.estExt_fgenesh4_pg.C_LG_V0296	dihydroorotate dehydrogenase (EC:1.3.5.2)	0.9466	COG0167	KOG1436	_	K00254	DHODH	Dihydroorotate dehydrogenase (AHRD V1 ***- B6U892_MAIZE); contains Interpro domain(s) IPR005719 Dihydroorotate dehydrogenase, class 2
TCONS_00001290	928	317-3100(+)	gi|225460119|ref|XP_002275612.1|	PREDICTED: uncharacterized protein LOC100260107 [Vitis vinifera]	0.76	GO:0009705;GO:0009959;GO:0046872;GO:0009590;GO:0009660	4558.Sb07g001100.1	hypothetical protein	0.8326	_	KOG23_8	_	_	_	DDHD domain containing 1 (AHRD V1 *--- Q3ZAU5_RAT); contains Interpro domain(s) IPR004177 DDHD
TCONS_00001291	738	313-2526(+)	gi|225460119|ref|XP_002275612.1|	PREDICTED: uncharacterized protein LOC100260107 [Vitis vinifera]	0.83	GO:0009705;GO:0009959;GO:0046872;GO:0009590;GO:0009660	4558.Sb07g001100.1	hypothetical protein	0.8326	_	KOG23_8;KOG23_8	_	_	_	DDHD domain containing 1 (AHRD V1 *--- Q3ZAU5_RAT); contains Interpro domain(s) IPR004177 DDHD
TCONS_00001292	928	1-2784(+)	gi|225460119|ref|XP_002275612.1|	PREDICTED: uncharacterized protein LOC100260107 [Vitis vinifera]	0.76	GO:0009705;GO:0009959;GO:0046872;GO:0009590;GO:0009660	4558.Sb07g001100.1	hypothetical protein	0.8326	_	KOG23_8	_	_	_	DDHD domain containing 1 (AHRD V1 *--- Q3ZAU5_RAT); contains Interpro domain(s) IPR004177 DDHD
TCONS_00001293	537	246-1856(+)	gi|193290652|gb|ACF17634.1|	putative acetyl co-enzyme A carboxylase biotin carboxylase subunit [Capsicum annuum]	0.98	GO:0003989;GO:0004075;GO:0006090;GO:0005524;GO:0046872;GO:2001295;GO:0006633;GO:0009941;GO:0009343;GO:0009570	3694.estExt_fgenesh4_pm.C_LG_VI0248	hypothetical protein	0.9775	COG0439	KOG_238	_	K01961	accC	Acetyl-CoA carboxylase biotin carboxylase (AHRD V1 ***- B4VQU4_9CYAN); contains Interpro domain(s) IPR004549 Acetyl-CoA carboxylase, biotin carboxylase
TCONS_00001294	546	1-1638(+)	gi|193290652|gb|ACF17634.1|	putative acetyl co-enzyme A carboxylase biotin carboxylase subunit [Capsicum annuum]	0.98	GO:0003989;GO:0004075;GO:0006090;GO:0005524;GO:0046872;GO:2001295;GO:0006633;GO:0009941;GO:0009343;GO:0009570	3694.estExt_fgenesh4_pm.C_LG_VI0248	hypothetical protein	0.9775	COG0439	KOG_238	_	K01961	accC	Acetyl-CoA carboxylase biotin carboxylase (AHRD V1 ***- B4VQU4_9CYAN); contains Interpro domain(s) IPR004549 Acetyl-CoA carboxylase, biotin carboxylase
TCONS_00001295	81	29-271(-)	gi|350539303|ref|NP_001234386.1|	L19 ribosomal protein-like [Solanum lycopersicum]	1	GO:0005840;GO:0042254;GO:0006412;GO:0005739;GO:0003735	3702.AT4G11630.1-P	ribosomal protein L19 family protein; ribosomal protein L19 family protein; FUNCTIONS IN: st [...]	0.9619	COG0335	KOG1698;KOG1698	_	_	_	50S ribosomal protein L19 (AHRD V1 *-*- B6T8M1_MAIZE); contains Interpro domain(s) IPR001857 Ribosomal protein L19
TCONS_00001296	217	1-651(+)	gi|255571754|ref|XP_002526820.1|	conserved hypothetical protein [Ricinus communis]	0.69	GO:0009536	_	_	_	_	_	_	_	_	DNAJ heat shock N-terminal domain-containing protein-like (AHRD V1 ***- Q5QMD6_ORYSJ)
TCONS_00001297	755	no ORF	gi|356501392|ref|XP_003519509.1|	PREDICTED: pre-mRNA branch site p14-like protein-like [Glycine max]	0.98	GO:0000166;GO:0003676	29760.GSVIVG00017245001	SubName: Full=Putative uncharacterized protein (Chromosome chr6 scaffold_15, whole genome sh [...]	1	COG0724	KOG_114	_	K12833	SF3B14	Pre-mRNA branch site p14-like protein (AHRD V1 **-- B6T0W0_MAIZE); contains Interpro domain(s) IPR012677 Nucleotide-binding, alpha-beta plait
TCONS_00001298	143	1-429(+)	gi|8778977|gb|AAF79892.1|AC022472_1	Contains similarity to an 7486269 from Arabidopsis thaliana 01535 repeats. A	0.62	_	_	_	_	_	_	_	_	_	Pentatricopeptide repeat-containing protein (AHRD V1 ***- D7KKP4_ARALY)
TCONS_00001299	241	no ORF	_	_	_	_	_	_	_	_	_	_	_	_	Unknown Protein (AHRD V1)
TCONS_00001300	239	884-1600(+)	gi|312282243|dbj|BAJ33987.1|	unnamed protein product [Thellungiella halophila]	0.75	GO:0016020;GO:0015238;GO:0015297;GO:0006855	_	_	_	_	_	_	_	_	Mate efflux family protein (AHRD V1 **-- D7KHQ9_ARALY); contains Interpro domain(s) IPR002528 Multi antimicrobial extrusion protein MatE
TCONS_00001301	537	1-1611(+)	gi|312282243|dbj|BAJ33987.1|	unnamed protein product [Thellungiella halophila]	0.79	GO:0016020;GO:0015238;GO:0015297;GO:0006855	3694.gw1.I.1811.1	hypothetical protein	0.7893	COG0534	_	_	_	_	Mate efflux family protein (AHRD V1 **-- D7KHQ9_ARALY); contains Interpro domain(s) IPR002528 Multi antimicrobial extrusion protein MatE
TCONS_00001302	534	245-1846(+)	gi|47271332|emb|CAG27839.1|	calcium-dependent protein kinase 8 [Nicotiana plumbaginifolia]	0.94	GO:0005634;GO:0009738;GO:0005524;GO:0009069;GO:0006468;GO:0005737;GO:0005509;GO:0004683;GO:0009651;GO:0005886;GO:0004698	29760.GSVIVG00025568001	SubName: Full=Chromosome chr8 scaffold_34, whole genome shotgun sequence;	0.8333	COG5126;COG0515	KOG__32	_	K13412	CPK	Calcium-dependent protein kinase 8 (AHRD V1 **** Q6KC54_NICPL); contains Interpro domain(s) IPR002290 Serine/threonine protein kinase
TCONS_00001303	534	293-1894(+)	gi|47271332|emb|CAG27839.1|	calcium-dependent protein kinase 8 [Nicotiana plumbaginifolia]	0.94	GO:0005634;GO:0009738;GO:0005524;GO:0009069;GO:0006468;GO:0005737;GO:0005509;GO:0004683;GO:0009651;GO:0005886;GO:0004698	29760.GSVIVG00025568001	SubName: Full=Chromosome chr8 scaffold_34, whole genome shotgun sequence;	0.8333	COG5126;COG0515	KOG__32	_	K13412	CPK	Calcium-dependent protein kinase 8 (AHRD V1 **** Q6KC54_NICPL); contains Interpro domain(s) IPR002290 Serine/threonine protein kinase
TCONS_00001304	534	14-1615(+)	gi|47271332|emb|CAG27839.1|	calcium-dependent protein kinase 8 [Nicotiana plumbaginifolia]	0.94	GO:0005634;GO:0009738;GO:0005524;GO:0009069;GO:0006468;GO:0005737;GO:0005509;GO:0004683;GO:0009651;GO:0005886;GO:0004698	29760.GSVIVG00025568001	SubName: Full=Chromosome chr8 scaffold_34, whole genome shotgun sequence;	0.8333	COG5126;COG0515	KOG__32	_	K13412	CPK	Calcium-dependent protein kinase 8 (AHRD V1 **** Q6KC54_NICPL); contains Interpro domain(s) IPR002290 Serine/threonine protein kinase
TCONS_00001305	360	117-1196(+)	gi|118489506|gb|ABK96555.1|	unknown [Populus trichocarpa x Populus deltoides]	0.81	GO:0008565;GO:0016021;GO:0005886;GO:0015031	29760.GSVIVG00024600001	SubName: Full=Chromosome chr6 scaffold_3, whole genome shotgun sequence;	0.7787	COG5232	KOG2927	_	K12275	SEC62	Non-selective cation channel-2 family (AHRD V1 **-- C1N231_MICPS); contains Interpro domain(s) IPR004728 Translocation protein Sec62
TCONS_00001306	94	1863-2144(+)	gi|225430854|ref|XP_002269078.1|	PREDICTED: pentatricopeptide repeat-containing protein At2g01390-like [Vitis vinifera]	0.77	_	3694.gw1.57.324.1	hypothetical protein	0.7778	_	KOG4197;KOG4197	_	_	_	Pentatricopeptide repeat-containing protein (AHRD V1 ***- D7MTZ6_ARALY); contains Interpro domain(s) IPR002885 Pentatricopeptide repeat
TCONS_00001307	592	1-1776(+)	gi|225430854|ref|XP_002269078.1|	PREDICTED: pentatricopeptide repeat-containing protein At2g01390-like [Vitis vinifera]	0.77	_	3694.gw1.57.324.1	hypothetical protein	0.7778	_	KOG4197;KOG4197	_	_	_	Pentatricopeptide repeat-containing protein (AHRD V1 ***- D7MTZ6_ARALY); contains Interpro domain(s) IPR002885 Pentatricopeptide repeat
TCONS_00001308	98	1207-1500(-)	gi|148595726|emb|CAM12542.1|	YA4 [Antirrhinum majus]	0.91	GO:0003677;GO:0016602;GO:0006355;GO:0045449;GO:0003700	_	_	_	_	_	_	_	_	Nuclear transcription factor Y subunit A-1 (AHRD V1 *-** B6TAR1_MAIZE); contains Interpro domain(s) IPR001289 CCAAT-binding transcription factor, subunit B
TCONS_00001309	422	146-1411(+)	gi|359490247|ref|XP_002268038.2|	PREDICTED: probable receptor-like protein kinase At1g67000-like [Vitis vinifera]	0.77	GO:0008353;GO:0005524;GO:0009069;GO:0006468	29760.GSVIVG00038463001	SubName: Full=Chromosome chr16 scaffold_94, whole genome shotgun sequence;	0.8205	COG0515	KOG1187	_	_	_	Receptor serine/threonine kinase (AHRD V1 **** O49202_ORYSJ); contains Interpro domain(s) IPR002290 Serine/threonine protein kinase
TCONS_00001310	116	103-450(+)	gi|255544866|ref|XP_002513494.1|	Photosystem II 5 kDa protein, chloroplast precursor, putative [Ricinus communis]	0.65	GO:0044424	_	_	_	_	_	_	_	_	Photosystem II 5 kDa protein, chloroplastic (AHRD V1 *-*- PST2_GOSHI)
TCONS_00001311	339	51-1067(+)	gi|296082650|emb|CBI21655.3|	unnamed protein product [Vitis vinifera]	0.74	GO:0007131;GO:0000724	_	_	_	_	_	_	K10879	XRCC2	DNA repair protein XRCC2 (AHRD V1 ***- XRCC2_HUMAN)
TCONS_00001312	196	508-1095(+)	gi|297794045|ref|XP_002864907.1|	predicted protein [Arabidopsis lyrata subsp. lyrata]	0.82	GO:0005634;GO:0007131;GO:0000724	_	_	_	_	_	_	K10879	XRCC2	DNA repair protein XRCC2 (AHRD V1 ***- XRCC2_HUMAN)
TCONS_00001313	339	1-1017(+)	gi|296082650|emb|CBI21655.3|	unnamed protein product [Vitis vinifera]	0.74	GO:0007131;GO:0000724	_	_	_	_	_	_	K10879	XRCC2	DNA repair protein XRCC2 (AHRD V1 ***- XRCC2_HUMAN)
TCONS_00001314	180	1-540(+)	gi|255546993|ref|XP_002514554.1|	zinc/iron transporter, putative [Ricinus communis]	0.81	GO:0032440;GO:0016021;GO:0055114;GO:0005385;GO:0071577	_	_	_	_	_	_	K14709	SLC39A1_2_3, ZIP1_2_3	Zinc transporter protein (AHRD V1 *-*- C0L438_9MAGN); contains Interpro domain(s) IPR003689 Zinc/iron permease
TCONS_00001315	477	1-1431(+)	gi|296085121|emb|CBI28616.3|	unnamed protein product [Vitis vinifera]	0.53	GO:0005488	_	_	_	_	_	_	_	_	Zinc finger CCCH domain-containing protein 53 (AHRD V1 ***- C3H53_ORYSJ); contains Interpro domain(s) IPR000571 Zinc finger, CCCH-type
TCONS_00001316	660	1-1980(+)	gi|255544928|ref|XP_002513525.1|	nucleic acid binding protein, putative [Ricinus communis]	0.61	GO:0005488	_	_	_	_	_	_	_	_	Zinc finger CCCH domain-containing protein 53 (AHRD V1 ***- C3H53_ORYSJ); contains Interpro domain(s) IPR000571 Zinc finger, CCCH-type
TCONS_00001317	355	1-1065(+)	gi|350539834|ref|NP_001234798.1|	glucan endo-1,3-beta-glucosidase A precursor [Solanum lycopersicum]	0.99	GO:0042973;GO:0005615;GO:0005982;GO:0006952;GO:0005985	_	_	_	_	_	_	_	_	Beta-1 3-glucanase (AHRD V1 ***- Q9SYX6_TOBAC); contains Interpro domain(s) IPR000490 Glycoside hydrolase, family 17
TCONS_00001318	496	2-1489(+)	gi|5713172|gb|AAD47832.1|	cytochrome P450 [Nicotiana tabacum]	0.86	GO:0009055;GO:0016709;GO:0020037;GO:0005506;GO:0006118;GO:0055114	_	_	_	_	_	_	_	_	Cytochrome P450
TCONS_00001319	424	1-1272(+)	gi|350539319|ref|NP_001234131.1|	mannan endo-1,4-beta-mannosidase 4 precursor [Solanum lycopersicum]	1	GO:0006013;GO:0016985;GO:0005618;GO:0006000;GO:0005576;GO:0006080	3694.gw1.II.2488.1	hypothetical protein	0.7899	COG3934	_	_	_	_	Mannan endo-1 4-beta-mannosidase (AHRD V1 ***- D2S259_HALTV); contains Interpro domain(s) IPR018087 Glycoside hydrolase, family 5, conserved site IPR013781 Glycoside hydrolase, subgroup, catalytic core
TCONS_00001320	402	1-1206(+)	gi|350539319|ref|NP_001234131.1|	mannan endo-1,4-beta-mannosidase 4 precursor [Solanum lycopersicum]	0.88	GO:0006013;GO:0016985;GO:0005618;GO:0006000;GO:0005576;GO:0006080	3694.gw1.II.2488.1	hypothetical protein	0.7983	COG3934	_	_	_	_	Mannan endo-1 4-beta-mannosidase (AHRD V1 ***- A8FDC6_BACP2); contains Interpro domain(s) IPR001547 Glycoside hydrolase, family 5
TCONS_00001321	542	1-1626(+)	gi|255570203|ref|XP_002526062.1|	calcium-dependent protein kinase, putative [Ricinus communis]	0.88	GO:0005634;GO:0005524;GO:0009069;GO:0005737;GO:0046777;GO:0080092;GO:0005509;GO:0004683;GO:0005886	29760.GSVIVG00022286001	SubName: Full=Chromosome chr6 scaffold_25, whole genome shotgun sequence;	0.9191	COG5126;COG0515	KOG__32	_	K13412	CPK	Calcium-dependent protein kinase 17 (AHRD V1 **** Q6KC53_NICPL); contains Interpro domain(s) IPR002290 Serine/threonine protein kinase
TCONS_00001322	844	1-2532(+)	gi|334902911|gb|AEH25587.1|	transposase [Solanum demissum]	0.79	GO:0003676	_	_	_	_	_	_	_	_	cDNA clone J013074B07 full insert sequence (AHRD V1 *--- B7ECA1_ORYSJ); contains Interpro domain(s) IPR004332 Transposase, MuDR, plant
TCONS_00001323	211	146-778(+)	gi|225425286|ref|XP_002272015.1|	PREDICTED: uncharacterized protein LOC100264392 isoform 1 [Vitis vinifera]	0.6	_	_	_	_	_	_	_	_	_	Genomic DNA chromosome 5 P1 clone MUB3 (AHRD V1 *-*- Q9FLF2_ARATH)
TCONS_00001324	868	225-2828(+)	gi|224105983|ref|XP_002314002.1|	predicted protein [Populus predicted protein [Populus trichocarpa]	0.84	GO:0009535;GO:0007165;GO:0043547;GO:0005886;GO:0005096;GO:0005543	3694.eugene3.00090955	hypothetical protein	0.8335	_	KOG4271	_	_	_	Rho GTPase activating protein 12 (AHRD V1 *--* Q6P4P5_DANRE); contains Interpro domain(s) IPR000198 RhoGAP
TCONS_00001325	241	267-989(+)	gi|225436652|ref|XP_002280404.1|	PREDICTED: uncharacterized protein LOC100267192 [Vitis vinifera]	0.74	GO:0016787	_	_	_	_	_	_	_	_	Phospholipase A22 (AHRD V1 ***- B9SJ74_RICCO); contains Interpro domain(s) IPR016090 Phospholipase A2
TCONS_00001326	241	113-835(+)	gi|225436652|ref|XP_002280404.1|	PREDICTED: uncharacterized protein LOC100267192 [Vitis vinifera]	0.74	GO:0016787	_	_	_	_	_	_	_	_	Phospholipase A22 (AHRD V1 ***- B9SJ74_RICCO); contains Interpro domain(s) IPR016090 Phospholipase A2
TCONS_00001327	50	1586-1738(+)	gi|224105977|ref|XP_002314000.1|	predicted protein [Populus predicted protein [Populus trichocarpa]	0.89	GO:0005886;GO:0016788	3702.AT2G26870.1-P	phosphoesterase family protein; phosphoesterase family protein; FUNCTIONS IN: hydrolase acti [...]	0.8696	COG3511	_	_	K01114	plcC	Phosphoesterase family protein (AHRD V1 ***- D7LEV5_ARALY); contains Interpro domain(s) IPR007312 Phosphoesterase
TCONS_00001328	534	139-1740(+)	gi|224105977|ref|XP_002314000.1|	predicted protein [Populus predicted protein [Populus trichocarpa]	0.88	GO:0016788	29760.GSVIVG00022270001	SubName: Full=Chromosome chr6 scaffold_25, whole genome shotgun sequence;	0.8737	COG3511	_	_	K01114	plcC	Phosphoesterase family protein (AHRD V1 ***- D7LEV5_ARALY); contains Interpro domain(s) IPR007312 Phosphoesterase
TCONS_00001329	340	194-1213(+)	gi|225436624|ref|XP_002280005.1|	PREDICTED: minor histocompatibility antigen H13 [Vitis vinifera]	0.91	GO:0009846;GO:0009555;GO:0004222;GO:0006499;GO:0004190;GO:0006508;GO:0005794;GO:0008270;GO:0016021;GO:0005789;GO:0005739;GO:0009793;GO:0009570	3694.estExt_fgenesh4_pm.C_LG_IX0436	SubName: Full=Putative uncharacterized protein;	0.9133	_	KOG2443	_	K09595	HM13	Signal peptide peptidase family protein (AHRD V1 ***- D7LQE4_ARALY); contains Interpro domain(s) IPR007369 Peptidase A22B, signal peptide peptidase
TCONS_00001330	447	465-1805(+)	gi|2493321|sp|Q40588.1|ASO_TOBAC	RecName: Full=L-ascorbate oxidase; Short=ASO; Short=Ascorbase; Flags: Precursor ascorbate oxidase precursor [Nicotiana tabacum]	0.86	GO:0019852;GO:0009505;GO:0005507;GO:0005576;GO:0006118;GO:0016023;GO:0055114;GO:0008447	_	_	_	_	_	_	K00423	E1.10.3.3	L-ascorbate oxidase (AHRD V1 ***- B9HQ45_POPTR); contains Interpro domain(s) IPR017760 L-ascorbate oxidase, plants
TCONS_00001331	573	1-1719(+)	gi|2493321|sp|Q40588.1|ASO_TOBAC	RecName: Full=L-ascorbate oxidase; Short=ASO; Short=Ascorbase; Flags: Precursor ascorbate oxidase precursor [Nicotiana tabacum]	0.86	GO:0019852;GO:0009505;GO:0005507;GO:0005576;GO:0006118;GO:0055114;GO:0008447	29760.GSVIVG00017414001	SubName: Full=Chromosome chr6 scaffold_15, whole genome shotgun sequence;	0.8558	COG2132	KOG1263	_	K00423	E1.10.3.3	L-ascorbate oxidase (AHRD V1 ***- B9HQ45_POPTR); contains Interpro domain(s) IPR017760 L-ascorbate oxidase, plants
TCONS_00001332	440	56-1375(+)	gi|255583651|ref|XP_002532580.1|	cop9 signalosome complex subunit, putative [Ricinus communis]	0.97	GO:0010388	3694.eugene3.00091438	SubName: Full=Putative uncharacterized protein;	0.9711	COG5159	KOG1464	_	K12176	COPS2, CSN2, TRIP15	COP9 signalosome complex subunit 2 (AHRD V1 ***- B6TIW9_MAIZE); contains Interpro domain(s) IPR013143 PCI/PINT associated module
TCONS_00001333	456	1-1368(+)	gi|255583653|ref|XP_002532581.1|	CBL-interacting serine/threonine-protein kinase, putative [Ricinus communis]	0.96	GO:0005634;GO:0007165;GO:0005524;GO:0009069;GO:0006468;GO:0005737;GO:0009628;GO:0009737;GO:0004683;GO:0009735	29760.GSVIVG00017348001	SubName: Full=Chromosome chr6 scaffold_15, whole genome shotgun sequence;	0.9608	COG0515	KOG_583	_	_	_	CBL-interacting protein kinase 18 (AHRD V1 ***- C4P7W7_VITVI); contains Interpro domain(s) IPR002290 Serine/threonine protein kinase
TCONS_00001334	439	130-1446(+)	gi|255583653|ref|XP_002532581.1|	CBL-interacting serine/threonine-protein kinase, putative [Ricinus communis]	0.97	GO:0005634;GO:0007165;GO:0005524;GO:0009069;GO:0006468;GO:0005737;GO:0009628;GO:0009737;GO:0004683;GO:0009735	29760.GSVIVG00017348001	SubName: Full=Chromosome chr6 scaffold_15, whole genome shotgun sequence;	0.9608	COG0515	KOG_583	_	_	_	CBL-interacting protein kinase 18 (AHRD V1 ***- C4P7W7_VITVI); contains Interpro domain(s) IPR002290 Serine/threonine protein kinase
TCONS_00001335	198	2-595(+)	gi|225424574|ref|XP_002282104.1|	PREDICTED: putative 1-aminocyclopropane-1-carboxylate deaminase-like [Vitis vinifera]	0.79	GO:0008152;GO:0003824;GO:0030170	_	_	_	_	_	_	_	_	Genomic DNA chromosome 3 P1 clone MJL14 (AHRD V1 **-- Q9LJG2_ARATH); contains Interpro domain(s) IPR001926 Pyridoxal phosphate-dependent enzyme, beta subunit
TCONS_00001336	472	3-1418(+)	gi|225424574|ref|XP_002282104.1|	PREDICTED: putative 1-aminocyclopropane-1-carboxylate deaminase-like [Vitis vinifera]	0.77	_	3694.gw1.X.5080.1	hypothetical protein	0.7545	_	_	NOG225194	_	_	Genomic DNA chromosome 3 P1 clone MJL14 (AHRD V1 **-- Q9LJG2_ARATH); contains Interpro domain(s) IPR001926 Pyridoxal phosphate-dependent enzyme, beta subunit
TCONS_00001337	477	183-1613(+)	gi|359479301|ref|XP_002266911.2|	PREDICTED: scarecrow-like protein 3-like [Vitis vinifera]	0.84	GO:0005634;GO:0006355;GO:0009739	3694.gw1.6307.3.1	hypothetical protein	0.7983	_	_	NOG266778	_	_	Scarecrow transcription factor family protein (AHRD V1 **-* D7MIP9_ARALY); contains Interpro domain(s) IPR005202 GRAS transcription factor
TCONS_00001338	276	1-828(+)	gi|224054522|ref|XP_002298302.1|	predicted protein [Populus predicted protein [Populus trichocarpa]	0.92	GO:0000166;GO:0009941;GO:0009570	_	_	_	_	_	_	_	_	NAD dependent epimerase/dehydratase family protein expressed (AHRD V1 **-- Q10L97_ORYSJ); contains Interpro domain(s) IPR013120 Male sterility, NAD-binding
TCONS_00001339	362	1-1086(+)	gi|224054522|ref|XP_002298302.1|	predicted protein [Populus predicted protein [Populus trichocarpa]	0.91	GO:0000166;GO:0009941;GO:0009570	29760.GSVIVG00022236001	SubName: Full=Chromosome chr6 scaffold_25, whole genome shotgun sequence;	0.9469	COG0702	_	_	_	_	NAD dependent epimerase/dehydratase family protein expressed (AHRD V1 **-- Q10L97_ORYSJ); contains Interpro domain(s) IPR013120 Male sterility, NAD-binding
TCONS_00001340	375	no ORF	_	_	_	_	_	_	_	_	_	_	_	_	Anther protein (AHRD V1 ***- Q8RX90_TOBAC)
TCONS_00001341	910	113-2842(+)	gi|84688912|gb|ABC61505.1|	AGO4-2, partial [Nicotiana benthamiana]	0.96	GO:0005840;GO:0006446;GO:0003743	3694.fgenesh4_pm.C_LG_XVI000057	argonaute protein group	0.8773	_	KOG1_41	_	_	_	Argonaute 4-like protein (AHRD V1 ***- D5FQ91_PELHO); contains Interpro domain(s) IPR003165 Stem cell self-renewal protein Piwi
TCONS_00001342	147	253-693(+)	gi|375298532|dbj|BAL61093.1|	putative basic leucine-zipper transcription factor, partial [Diospyros kaki]	0.74	GO:0003677	_	_	_	_	_	_	K14432	ABF	BZIP transcription factor (AHRD V1 **-- Q32WR6_MALDO); contains Interpro domain(s) IPR011616 bZIP transcription factor, bZIP-1
TCONS_00001343	51	2-154(+)	gi|375298532|dbj|BAL61093.1|	putative basic leucine-zipper transcription factor, partial [Diospyros kaki]	0.74	GO:0003677	_	_	_	_	_	_	K14432	ABF	BZIP transcription factor (AHRD V1 **-- Q32WR6_MALDO); contains Interpro domain(s) IPR011616 bZIP transcription factor, bZIP-1
TCONS_00001344	243	202-930(+)	gi|225435911|ref|XP_002266622.1|	PREDICTED: THO complex subunit 7 homolog isoform 1 [Vitis vinifera]	0.92	GO:0006397;GO:0000445	29760.GSVIVG00017292001	SubName: Full=Chromosome chr6 scaffold_15, whole genome shotgun sequence;	0.925	_	KOG3215	_	K13176	THOC7	THO complex subunit 7 homolog (AHRD V1 ***- B5XFL3_SALSA); contains Interpro domain(s) IPR018018 Tho complex subunit 7
TCONS_00001345	243	126-854(+)	gi|225435911|ref|XP_002266622.1|	PREDICTED: THO complex subunit 7 homolog isoform 1 [Vitis vinifera]	0.92	GO:0006397;GO:0000445	29760.GSVIVG00017292001	SubName: Full=Chromosome chr6 scaffold_15, whole genome shotgun sequence;	0.925	_	KOG3215	_	K13176	THOC7	THO complex subunit 7 homolog (AHRD V1 ***- B5XFL3_SALSA); contains Interpro domain(s) IPR018018 Tho complex subunit 7
TCONS_00001346	243	122-850(+)	gi|225435911|ref|XP_002266622.1|	PREDICTED: THO complex subunit 7 homolog isoform 1 [Vitis vinifera]	0.92	GO:0006397;GO:0000445	29760.GSVIVG00017292001	SubName: Full=Chromosome chr6 scaffold_15, whole genome shotgun sequence;	0.925	_	KOG3215	_	K13176	THOC7	THO complex subunit 7 homolog (AHRD V1 ***- B5XFL3_SALSA); contains Interpro domain(s) IPR018018 Tho complex subunit 7
TCONS_00001347	247	49-789(+)	gi|225435911|ref|XP_002266622.1|	PREDICTED: THO complex subunit 7 homolog isoform 1 [Vitis vinifera]	0.92	GO:0006397;GO:0000445	29760.GSVIVG00017292001	SubName: Full=Chromosome chr6 scaffold_15, whole genome shotgun sequence;	0.925	_	KOG3215	_	K13176	THOC7	THO complex subunit 7 homolog (AHRD V1 ***- B5XFL3_SALSA); contains Interpro domain(s) IPR018018 Tho complex subunit 7
TCONS_00001348	319	111-1067(+)	gi|226505306|ref|NP_001149786.1|	LOC100283413 [Zea mays]	0.65	GO:0005739	_	_	_	_	_	_	K11982	RNF115_126	RING finger protein 6 (AHRD V1 *--- RNF6_HUMAN); contains Interpro domain(s) IPR018957 Zinc finger, C3HC4 RING-type
TCONS_00001349	319	58-1014(+)	gi|226505306|ref|NP_001149786.1|	LOC100283413 [Zea mays]	0.65	GO:0005739	_	_	_	_	_	_	K11982	RNF115_126	RING finger protein 6 (AHRD V1 *--- RNF6_HUMAN); contains Interpro domain(s) IPR018957 Zinc finger, C3HC4 RING-type
TCONS_00001350	87	1295-1555(+)	gi|7227898|sp|P93841.1|ISPE_SOLLC	RecName: Full=4-diphosphocytidyl-2-C-methyl-D-erythritol kinase, chloroplastic/chromoplastic; AltName: Full=4-(cytidine-5'-diphospho)-2-C-methyl-D-erythritol kinase;	0.99	GO:0006694;GO:0016310;GO:0005524;GO:0016114;GO:0009509;GO:0050515;GO:0019288;GO:0009507	3694.grail3.0001124301	SubName: Full=Putative chloroplast 4-(Cytidine 5'-diphospho)-2-C-methyl-D-erythritol kinase; [...]	0.9395	COG1947	_	_	K00919	ispE	4-diphosphocytidyl-2-C-methyl-D-erythritol kinase (AHRD V1 ***- A4USB3_NICBE); contains Interpro domain(s) IPR004424 4-diphosphocytidyl-2C-methyl-D-erythritol kinase
TCONS_00001351	443	2-1330(+)	gi|296083926|emb|CBI24314.3|	unnamed protein product [Vitis vinifera]	0.88	_	_	_	_	_	_	_	_	_	Nuclear control of ATPase protein (AHRD V1 *--- C9SK53_VERA1); contains Interpro domain(s) IPR013946 Nuclear control of ATP synthase 2
TCONS_00001352	621	2-1864(+)	gi|359479309|ref|XP_003632255.1|	PREDICTED: uncharacterized protein LOC100242629 [Vitis vinifera]	0.82	GO:0005739;GO:0044249	_	_	_	_	_	_	_	_	Nuclear control of ATPase protein (AHRD V1 *--- C9SK53_VERA1); contains Interpro domain(s) IPR013946 Nuclear control of ATP synthase 2
TCONS_00001353	511	1-1533(+)	gi|6093215|emb|CAB58998.1|	CYCB1-1 protein [Petunia x hybrida]	0.82	GO:0005634;GO:0051301;GO:0019901;GO:0000079	29760.GSVIVG00017319001	SubName: Full=Chromosome chr6 scaffold_15, whole genome shotgun sequence;	0.8376	COG5024	_	_	K05868	CCNB	Cyclin B1 (AHRD V1 **** Q9LD02_TOBAC); contains Interpro domain(s) IPR014400 Cyclin, A/B/D/E
TCONS_00001354	406	272-1489(+)	gi|222820580|gb|ACM67640.1|	BTB-POZ and MATH domain protein [Capsicum annuum]	0.92	GO:0005829;GO:0071472;GO:0042631	15368.BRADI1G06070.1	annotation not avaliable	0.8696	_	KOG1987	_	K10523	SPOP	BTB/POZ domain containing protein expressed (AHRD V1 ***- Q10C73_ORYSJ); contains Interpro domain(s) IPR013089 Kelch related
TCONS_00001355	208	3-626(+)	gi|225436005|ref|XP_002273249.1|	PREDICTED: zeaxanthin epoxidase, chloroplastic [Vitis vinifera]	0.65	GO:0009507	_	_	_	_	_	_	_	_	FHA domain containing protein (AHRD V1 ***- B6TP39_MAIZE); contains Interpro domain(s) IPR000253 Forkhead-associated
TCONS_00001356	148	1-444(+)	gi|388497854|gb|AFK36993.1|	unknown [Lotus japonicus]	0.99	GO:0005840;GO:0042254;GO:0006412;GO:0003735	3694.estExt_fgenesh4_pg.C_660113	SubName: Full=Putative uncharacterized protein;	0.9906	COG1911	KOG2988;KOG2988;KOG2988	_	K02908	RP-L30e, RPL30	Ribosomal protein L30 (AHRD V1 ***- B3TLP4_ELAGV); contains Interpro domain(s) IPR000231 Ribosomal protein L30e
TCONS_00001357	147	3-443(+)	gi|388497854|gb|AFK36993.1|	unknown [Lotus japonicus]	0.99	GO:0005840;GO:0042254;GO:0006412;GO:0003735	3694.estExt_fgenesh4_pg.C_660113	SubName: Full=Putative uncharacterized protein;	0.9906	COG1911	KOG2988	_	K02908	RP-L30e, RPL30	Ribosomal protein L30 (AHRD V1 ***- B3TLP4_ELAGV); contains Interpro domain(s) IPR000231 Ribosomal protein L30e
TCONS_00001358	336	no ORF	_	_	_	_	_	_	_	_	_	_	_	_	Dicer-like protein (AHRD V1 ***- B9HHX6_POPTR)
TCONS_00001359	228	195-878(+)	gi|359807664|ref|NP_001240915.1|	uncharacterized protein LOC100789121 [Glycine max]	0.93	_	39946.BGIOSIBCE001328	Os01g0277700	0.929	_	_	NOG75574	_	_	Glycosyl hydrolase (Fragment) (AHRD V1 *-*- D9ZCE7_9CARY)
TCONS_00001360	820	1-2460(+)	gi|356547867|ref|XP_003542326.1|	PREDICTED: 5-methyltetrahydropteroyltriglutamate--homocysteine methyltransferase-like [Glycine max]	0.95	GO:0048046;GO:0010043;GO:0005777;GO:0046686;GO:0008705;GO:0005829;GO:0005507;GO:0008270;GO:0009651;GO:0009941;GO:0005886;GO:0032259;GO:0009570;GO:0003871;GO:0009086	29760.GSVIVG00003836001	SubName: Full=Chromosome chr8 scaffold_150, whole genome shotgun sequence;	0.9464	COG0620	KOG2263	_	K00549	E2.1.1.14, metE	5-methyltetrahydropteroyltriglutamate--homocysteine methyltransferase (AHRD V1 ***- B6UF55_MAIZE); contains Interpro domain(s) IPR006276 5-methyltetrahydropteroyltriglutamate--homocysteine S-methyltransferase
TCONS_00001361	443	1-1329(+)	gi|224150739|ref|XP_002337003.1|	predicted protein [Populus predicted protein [Populus trichocarpa]	0.66	_	_	_	_	_	_	_	_	_	Double-stranded RNA binding protein (AHRD V1 *-** A9T6E4_PHYPA); contains Interpro domain(s) IPR001159 Double-stranded RNA binding
TCONS_00001362	61	3-185(-)	_	_	_	_	_	_	_	_	_	_	_	_	Unknown Protein (AHRD V1)
TCONS_00001363	1362	1-4086(+)	gi|312986081|gb|ADR31353.1|	ABA aldehyde oxidase [Solanum lycopersicum]	1	GO:0006769;GO:0016614;GO:0009055;GO:0042816;GO:0051537;GO:0005506;GO:0050660;GO:0006118;GO:0055114;GO:0009851;GO:0046497;GO:0006574;GO:0004031;GO:0006552;GO:0006568;GO:0006570;GO:0006550	3694.fgenesh4_pg.C_LG_IX000157	aldehyde oxidase 3	0.8004	COG4631	KOG_43_	_	K09842	AAO3	Xanthine dehydrogenase/oxidase (AHRD V1 ***- A9YL93_RABIT); contains Interpro domain(s) IPR016208 Aldehyde oxidase/xanthine dehydrogenase
TCONS_00001364	635	197-2101(+)	gi|3582436|dbj|BAA33065.1|	beta-D-glucan exohydrolase [Nicotiana tabacum]	0.88	GO:0008422;GO:0005975	3694.estExt_fgenesh4_pg.C_LG_IX0154	hypothetical protein	0.8627	COG1472	_	_	_	_	Beta-D-glucosidase (AHRD V1 ***- O82074_TROMA); contains Interpro domain(s) IPR001764 Glycoside hydrolase, family 3, N-terminal
TCONS_00001365	472	1-1416(+)	gi|224059212|ref|XP_002299770.1|	predicted protein [Populus predicted protein [Populus trichocarpa]	0.56	_	_	_	_	_	_	_	_	_	60S ribosomal protein L5, mitochondrial (AHRD V1 *-*- RM05_SOLTU)
TCONS_00001366	435	242-1546(+)	gi|224113247|ref|XP_002316435.1|	predicted protein [Populus predicted protein [Populus trichocarpa]	0.93	GO:0016126;GO:0005634;GO:0016132;GO:0016628;GO:0055114;GO:0005515;GO:0030176;GO:0006084;GO:0005794;GO:0005886;GO:0009918	29760.GSVIVG00029627001	SubName: Full=Chromosome chr9 scaffold_49, whole genome shotgun sequence;	0.9304	_	KOG1435	_	K00213	DHCR7	Sterol reductase (AHRD V1 **** A8IA67_CHLRE); contains Interpro domain(s) IPR001171 Ergosterol biosynthesis ERG4/ERG24
TCONS_00001367	438	2-1315(+)	gi|255578224|ref|XP_002529980.1|	calmodulin binding protein, putative [Ricinus communis]	0.58	_	_	_	_	_	_	_	_	_	Calmodulin-binding protein family-like (AHRD V1 **-* Q6YXT2_ORYSJ); contains Interpro domain(s) IPR000048 IQ calmodulin-binding region
TCONS_00001368	541	2-1624(+)	gi|224118400|ref|XP_002317809.1|	predicted protein [Populus predicted protein [Populus trichocarpa]	0.61	_	_	_	_	_	_	_	_	_	Calmodulin-binding protein family-like (AHRD V1 **-* Q6YXT2_ORYSJ); contains Interpro domain(s) IPR000048 IQ calmodulin-binding region
TCONS_00001369	604	3-1814(+)	gi|225464882|ref|XP_002273260.1|	PREDICTED: nicalin-1 [Vitis unnamed protein product [Vitis vinifera]	0.85	GO:0005783;GO:0009506;GO:0006499;GO:0005774;GO:0005794;GO:0016485;GO:0016021;GO:0005739;GO:0009966;GO:0009853;GO:0005886	29760.GSVIVG00037308001	SubName: Full=Chromosome undetermined scaffold_87, whole genome shotgun sequence;	0.8566	_	KOG2526	_	_	_	Nicalin (AHRD V1 ***- B4FZF8_MAIZE); contains Interpro domain(s) IPR008710 Nicastrin
TCONS_00001370	1577	no ORF	gi|225464882|ref|XP_002273260.1|	PREDICTED: nicalin-1 [Vitis unnamed protein product [Vitis vinifera]	0.91	GO:0005783;GO:0009506;GO:0006499;GO:0016023;GO:0005774;GO:0005794;GO:0016485;GO:0016021;GO:0009853;GO:0005739;GO:0009966;GO:0005886	_	_	_	_	_	_	_	_	Nicalin (AHRD V1 ***- B4FZF8_MAIZE); contains Interpro domain(s) IPR008710 Nicastrin
TCONS_00001371	331	39-1031(+)	gi|224134258|ref|XP_002321775.1|	predicted protein [Populus predicted protein [Populus trichocarpa]	0.66	GO:0048765;GO:0016491	_	_	_	_	_	_	K00430	E1.11.1.7	Peroxidase 57 (AHRD V1 ***- D7LXN0_ARALY); contains Interpro domain(s) IPR002016 Haem peroxidase, plant/fungal/bacterial
TCONS_00001372	342	1-1026(+)	gi|224134258|ref|XP_002321775.1|	predicted protein [Populus predicted protein [Populus trichocarpa]	0.65	GO:0048765;GO:0016491	_	_	_	_	_	_	K00430	E1.11.1.7	Peroxidase 57 (AHRD V1 **** D7LXN0_ARALY); contains Interpro domain(s) IPR002016 Haem peroxidase, plant/fungal/bacterial
TCONS_00001373	417	1-1251(+)	gi|85718018|gb|ABC75032.1|	UDP-apiose/xylose synthase [Solanum tuberosum]	0.99	GO:0009226;GO:0048040;GO:0048046;GO:0005982;GO:0005985;GO:0051287	29760.GSVIVG00022106001	SubName: Full=Chromosome chr6 scaffold_25, whole genome shotgun sequence;	0.961	COG0451	KOG1429	_	K12449	AXS	Bifunctional polymyxin resistance arnA protein (AHRD V1 ***- B6TQB1_MAIZE); contains Interpro domain(s) IPR001509 NAD-dependent epimerase/dehydratase
TCONS_00001374	1662	no ORF	gi|82623367|gb|ABB87098.1|	hypothetical protein [Solanum tuberosum]	0.97	_	_	_	_	_	_	_	_	_	Os02g0448600 protein (Fragment) (AHRD V1 *--- Q0E1G8_ORYSJ)
TCONS_00001375	51	641-793(+)	gi|255572026|ref|XP_002526954.1|	protein with unknown function [Ricinus communis]	0.65	GO:0004222;GO:0009507	_	_	_	_	_	_	_	_	Mitochondrial inner membrane protease ATP23 (AHRD V1 ***- D0NY32_PHYIN); contains Interpro domain(s) IPR019165 Peptidase M76, ATP23
TCONS_00001377	262	575-1360(+)	gi|356542746|ref|XP_003539826.1|	PREDICTED: uncharacterized protein LOC100803294 [Glycine max]	0.72	_	_	_	_	_	_	_	_	_	Hydrolase alpha/beta fold family protein (AHRD V1 **** D7LRW3_ARALY); contains Interpro domain(s) IPR000073 Alpha/beta hydrolase fold-1
TCONS_00001378	355	246-1310(+)	gi|225464966|ref|XP_002276360.1|	PREDICTED: uncharacterized protein LOC100253478 [Vitis vinifera]	0.77	_	_	_	_	_	_	_	_	_	Hydrolase alpha/beta fold family protein (AHRD V1 **** D7LRW3_ARALY); contains Interpro domain(s) IPR000073 Alpha/beta hydrolase fold-1
TCONS_00001379	191	1-573(+)	gi|357497243|ref|XP_003618910.1|	ABSCISIC ACID-INSENSITIVE 5-like protein [Medicago truncatula]	0.59	GO:0010255;GO:0003677;GO:0009738;GO:0009414;GO:0009909;GO:0016567;GO:0050826;GO:0009640;GO:0045893;GO:0010228;GO:0005515;GO:0010200;GO:0005667;GO:0009651;GO:0003700;GO:0009740;GO:0009686;GO:0009933;GO:0019915;GO:0010187;GO:0010162;GO:0045449;GO:0009793	_	_	_	_	_	_	K14432	ABF	Unknown Protein (AHRD V1); contains Interpro domain(s) IPR011616 bZIP transcription factor, bZIP-1
TCONS_00001380	217	124-774(+)	gi|359479518|ref|XP_002274218.2|	PREDICTED: 60S ribosomal protein L10a-1-like [Vitis vinifera]	0.96	GO:0048569;GO:0003723;GO:0022625;GO:0009955;GO:0042254;GO:0005730;GO:0006412;GO:0003735;GO:0005886	39947.LOC_Os02g21660.1	L1P family of ribosomal proteins domain containing protein, expressed	0.9537	COG0081	KOG157_	_	K02865	RP-L10Ae, RPL10A	Ribosomal protein (AHRD V1 ***- Q6ER67_ORYSJ); contains Interpro domain(s) IPR002143 Ribosomal protein L1
TCONS_00001381	215	1-645(+)	gi|224075499|ref|XP_002304655.1|	predicted protein [Populus predicted protein [Populus trichocarpa]	0.86	GO:0009507	_	_	_	_	_	_	_	_	Genomic DNA chromosome 3 TAC clone K7P8 (AHRD V1 *--- Q9LRY2_ARATH)
TCONS_00001382	96	1-288(+)	gi|296088734|emb|CBI38184.3|	unnamed protein product [Vitis vinifera]	0.73	_	_	_	_	_	_	_	_	_	Genomic DNA chromosome 3 TAC clone K7P8 (AHRD V1 ***- Q9LRY2_ARATH)
TCONS_00001383	264	no ORF	gi|118577981|sp|Q2MI42.1|YCF1_SOLLC	RecName: Full=Putative membrane protein ycf1; Short=RF1 hypothetical chloroplast RF1 [Solanum lycopersicum]	0.9	GO:0016021;GO:0031969	_	_	_	_	_	_	_	_	Hypothetical chloroplast RF1 (AHRD V1 ***- C3UP30_9MAGN)
TCONS_00001384	52	238-393(+)	gi|12323740|gb|AAG51836.1|AC016163_25	putative disease resistance protein; 66165-63625 [Arabidopsis thaliana]	0.63	GO:0016772	_	_	_	_	_	_	_	_	Unknown Protein (AHRD V1)
TCONS_00001385	566	no ORF	_	_	_	_	_	_	_	_	_	_	_	_	Unknown Protein (AHRD V1)
TCONS_00001386	223	1-669(+)	gi|17367234|sp|Q9XH44.1|CET1_TOBAC	RecName: Full=CEN-like protein 1 AF145259_1 CEN-like protein 1 [Nicotiana tabacum]	0.94	GO:0005737	_	_	_	_	_	_	_	_	Terminal flower 1 (Fragment) (AHRD V1 **-- B3VT07_9ROSA); contains Interpro domain(s) IPR008914 Phosphatidylethanolamine-binding protein PEBP
TCONS_00001387	201	153-755(+)	gi|224134811|ref|XP_002321911.1|	predicted protein [Populus unknown [Populus trichocarpa]	0.96	GO:0003729;GO:0016787;GO:0005849;GO:0006378	29760.GSVIVG00026791001	SubName: Full=Chromosome chr15 scaffold_40, whole genome shotgun sequence;	0.9548	_	KOG1689	_	K14397	NUDT21, CPSF5, CFIM25	Cleavage and polyadenylation specificity factor subunit 5 (AHRD V1 ***- C1BVK1_9MAXI); contains Interpro domain(s) IPR016706 Cleavage and polyadenylation specificity factor, 25 kDa subunit
TCONS_00001388	201	139-741(+)	gi|224134811|ref|XP_002321911.1|	predicted protein [Populus unknown [Populus trichocarpa]	0.96	GO:0003729;GO:0016787;GO:0005849;GO:0006378	29760.GSVIVG00026791001	SubName: Full=Chromosome chr15 scaffold_40, whole genome shotgun sequence;	0.9548	_	KOG1689	_	K14397	NUDT21, CPSF5, CFIM25	Cleavage and polyadenylation specificity factor subunit 5 (AHRD V1 ***- C1BVK1_9MAXI); contains Interpro domain(s) IPR016706 Cleavage and polyadenylation specificity factor, 25 kDa subunit
TCONS_00001389	201	223-825(+)	gi|224134811|ref|XP_002321911.1|	predicted protein [Populus unknown [Populus trichocarpa]	0.96	GO:0003729;GO:0016787;GO:0005849;GO:0006378	3694.estExt_Genewise1_v1.C_LG_XV3300	SubName: Full=Putative uncharacterized protein;	0.9602	_	KOG1689	_	K14397	NUDT21, CPSF5, CFIM25	Cleavage and polyadenylation specificity factor subunit 5 (AHRD V1 ***- C1BVK1_9MAXI); contains Interpro domain(s) IPR016706 Cleavage and polyadenylation specificity factor, 25 kDa subunit
TCONS_00001390	92	1-276(+)	gi|224122372|ref|XP_002318818.1|	predicted protein [Populus predicted protein [Populus trichocarpa]	0.86	GO:0003677;GO:0000785;GO:0003682	_	_	_	_	_	_	K09422	MYBP	MYB transcription factor (AHRD V1 **-- Q9LTJ5_ARATH); contains Interpro domain(s) IPR015495 Myb transcription factor
TCONS_00001391	444	1-1332(+)	gi|350536681|ref|NP_001234259.1|	lipoxygenase [Solanum lipoxygenase [Solanum lycopersicum]	0.98	GO:0005506;GO:0055114;GO:0009534;GO:0031408;GO:0016165;GO:0009570	_	_	_	_	_	_	K00454	LOX2S	Lipoxygenase (AHRD V1 ***- C0KKU8_SOLLC); contains Interpro domain(s) IPR001246 Lipoxygenase, plant
TCONS_00001392	51	2785-2937(+)	gi|4235646|gb|AAD13305.1|	SC0A [Solanum lycopersicum]	0.94	_	_	_	_	_	_	_	_	_	LRR receptor-like serine/threonine-protein kinase, RLP
TCONS_00001393	866	1-2598(+)	gi|4235646|gb|AAD13305.1|	SC0A [Solanum lycopersicum]	1	_	_	_	_	_	_	_	_	_	LRR receptor-like serine/threonine-protein kinase, RLP
TCONS_00001394	676	1-2028(+)	gi|4235646|gb|AAD13305.1|	SC0A [Solanum lycopersicum]	0.91	_	_	_	_	_	_	_	_	_	LRR receptor-like serine/threonine-protein kinase, RLP
TCONS_00001395	114	1-342(+)	_	_	_	_	_	_	_	_	_	_	_	_	Unknown Protein (AHRD V1)
TCONS_00001396	235	94-798(+)	gi|225468805|ref|XP_002263365.1|	PREDICTED: GEM-like protein 5 [Vitis vinifera]	0.79	GO:0010286;GO:0005737	_	_	_	_	_	_	_	_	GRAM-containing/ABA-responsive protein (Fragment) (AHRD V1 *--- C6FBQ3_PSEMZ); contains Interpro domain(s) IPR004182 GRAM
TCONS_00001397	153	140-598(+)	gi|255543152|ref|XP_002512639.1|	conserved hypothetical protein [Ricinus communis]	0.9	GO:0006612;GO:0034051;GO:0009863;GO:0009867;GO:0005515;GO:0009646;GO:0030968;GO:0005886	_	_	_	_	_	_	_	_	LITAF-domain-containing protein (AHRD V1 ***- Q4U6G1_PEA); contains Interpro domain(s) IPR006629 LPS-induced tumor necrosis factor alpha factor
TCONS_00001398	162	no ORF	_	_	_	_	_	_	_	_	_	_	_	_	Unknown Protein (AHRD V1)
TCONS_00001399	200	2-601(+)	gi|44717048|gb|AAN62015.2|	leucine-rich repeat protein [Capsicum annuum]	0.9	GO:0016020;GO:0016310;GO:0000166;GO:0004672;GO:0016491	3694.grail3.0008013701	hypothetical protein	0.8099	_	KOG1187;KOG_619	_	K13416	BAK1	LRR receptor-like serine/threonine-protein kinase, RLP
TCONS_00001400	339	79-1095(+)	gi|224144161|ref|XP_002325205.1|	predicted protein [Populus predicted protein [Populus trichocarpa]	0.81	GO:0008643;GO:0016021;GO:0005886	3694.gw1.VI.2059.1	hypothetical protein	0.7848	_	KOG1444	_	K15281	SLC35D	UDP-glucuronic acid/UDP-N-acetylgalactosamine transporter (AHRD V1 **** C1BM09_OSMMO); contains Interpro domain(s) IPR004853 Protein of unknown function DUF250
TCONS_00001401	83	18-266(+)	gi|255543645|ref|XP_002512885.1|	conserved hypothetical protein [Ricinus communis]	0.97	GO:0005739	_	_	_	_	_	_	_	_	Unknown Protein (AHRD V1)
TCONS_00001402	76	10-237(+)	gi|225425170|ref|XP_002264458.1|	PREDICTED: uncharacterized protein LOC100264285 [Vitis vinifera]	0.98	GO:0005739	_	_	_	_	_	_	_	_	Unknown Protein (AHRD V1)
TCONS_00001403	99	340-636(-)	gi|350538023|ref|NP_001233811.1|	uncharacterized protein LOC100147720 [Solanum lycopersicum]	1	GO:0003677;GO:0006355	_	_	_	_	_	_	_	_	NAC domain transcription factor (AHRD V1 **** Q5DM36_WHEAT); contains Interpro domain(s) IPR003441 No apical meristem (NAM) protein
TCONS_00001404	665	32-2026(+)	gi|224057804|ref|XP_002299332.1|	predicted protein [Populus predicted protein [Populus trichocarpa]	0.77	GO:0044464	_	_	_	_	_	_	K07195	EXOC7, EXO70	Exocyst complex protein EXO70 (AHRD V1 *--- EXO70_KLULA); contains Interpro domain(s) IPR004140 Exo70 exocyst complex subunit
TCONS_00001405	131	1-393(+)	gi|224060299|ref|XP_002300130.1|	glutaredoxin [Populus glutaredoxin [Populus trichocarpa]	0.87	GO:0015035;GO:0048653;GO:0009055;GO:0005634;GO:0048451;GO:0006118;GO:0005737;GO:0045454;GO:0048448	29760.GSVIVG00006974001	SubName: Full=Chromosome chr1 scaffold_180, whole genome shotgun sequence;	0.8868	_	KOG1752	_	_	_	Glutaredoxin (AHRD V1 ***- B9GZC7_POPTR); contains Interpro domain(s) IPR011905 Glutaredoxin-like, plant II
TCONS_00001406	121	109-471(+)	gi|147781344|emb|CAN67225.1|	hypothetical protein VITISV_043905 [Vitis vinifera]	0.92	GO:0015035;GO:0048653;GO:0009055;GO:0005634;GO:0048451;GO:0006118;GO:0005737;GO:0045454;GO:0048448	29760.GSVIVG00006974001	SubName: Full=Chromosome chr1 scaffold_180, whole genome shotgun sequence;	0.9151	_	KOG1752	_	_	_	Glutaredoxin (AHRD V1 ***- B9GF65_POPTR); contains Interpro domain(s) IPR011905 Glutaredoxin-like, plant II
TCONS_00001407	121	1-363(+)	gi|147781344|emb|CAN67225.1|	hypothetical protein VITISV_043905 [Vitis vinifera]	0.9	GO:0015035;GO:0048653;GO:0009055;GO:0005634;GO:0048451;GO:0006118;GO:0005737;GO:0045454;GO:0048448	29760.GSVIVG00006974001	SubName: Full=Chromosome chr1 scaffold_180, whole genome shotgun sequence;	0.8962	_	KOG1752	_	_	_	Glutaredoxin (AHRD V1 ***- B9GF65_POPTR); contains Interpro domain(s) IPR011905 Glutaredoxin-like, plant II
TCONS_00001408	305	1-915(+)	gi|225425192|ref|XP_002265828.1|	PREDICTED: 5-methylthioadenosine/S-adenosylhomocysteine deaminase [Vitis vinifera]	0.9	GO:0018788;GO:0019381;GO:0016810	_	_	_	_	_	_	_	_	5-methylthioadenosine/S-adenosylhomocysteine deaminase (AHRD V1 **-- C0QS54_PERMH); contains Interpro domain(s) IPR006680 Amidohydrolase 1
TCONS_00001409	179	1-537(+)	_	_	_	_	_	_	_	_	_	_	_	_	Retrotransposon like protein (AHRD V1 ***- Q67Y86_ARATH)
TCONS_00001410	249	169-915(+)	gi|210062274|gb|ACJ06186.1|	peptidylprolyl isomerase [Ipomoea batatas]	0.88	GO:0006457;GO:0009535;GO:0003755;GO:0010275;GO:0009543;GO:0009533;GO:0000413	3694.grail3.0047011701	hypothetical protein; PPIases accelerate the folding of proteins. It catalyzes the cis-trans [...]	0.8934	COG0652	KOG_88_	_	K03768	PPIB, ppiB	Peptidyl-prolyl cis-trans isomerase (AHRD V1 ***- B9RMA5_RICCO); contains Interpro domain(s) IPR002130 Peptidyl-prolyl cis-trans isomerase, cyclophilin-type
TCONS_00001411	162	257-742(-)	gi|224111766|ref|XP_002315971.1|	predicted protein [Populus predicted protein [Populus trichocarpa]	0.92	GO:0032440;GO:0005509;GO:0055114	3694.grail3.0006040101	hypothetical protein	0.931	COG5126	KOG__27	_	K13448	CML	Calmodulin (AHRD V1 ***- B6SJJ2_MAIZE); contains Interpro domain(s) IPR003299 Flagellar calcium-binding protein (calflagin)
TCONS_00001412	365	649-1743(+)	gi|148807144|gb|ABR13282.1|	putative S-adenosylmethionine decarboxylase [Prunus dulcis]	0.89	GO:0006525;GO:0004014;GO:0006597;GO:0008295;GO:0006560	15368.BRADI4G30650.1	annotation not avaliable	0.9167	_	KOG_788;KOG_788	NOG256732;NOG256732	K01611	E4.1.1.50, speD	S-adenosylmethionine decarboxylase uORF (AHRD V1 *-*- Q6RUQ6_DAUCA); contains Interpro domain(s) IPR012511 S-adenosyl-l-methionine decarboxylase leader peptide
TCONS_00001413	365	510-1604(+)	gi|148807144|gb|ABR13282.1|	putative S-adenosylmethionine decarboxylase [Prunus dulcis]	0.89	GO:0006525;GO:0004014;GO:0006597;GO:0008295;GO:0006560	15368.BRADI4G30650.1	annotation not avaliable	0.9167	_	KOG_788;KOG_788	NOG256732;NOG256732	K01611	E4.1.1.50, speD	S-adenosylmethionine decarboxylase proenzyme (AHRD V1 **** Q7XZQ9_VITVI); contains Interpro domain(s) IPR001985 S-adenosylmethionine decarboxylase
TCONS_00001414	118	1-354(+)	gi|113205399|gb|AAU90302.2|	Ulp1 protease family, C-terminal catalytic domain containing protein [Solanum demissum]	0.58	_	_	_	_	_	_	_	_	_	Unknown Protein (AHRD V1)
TCONS_00001415	629	142-2028(+)	gi|56744191|dbj|BAD81035.1|	potassium channel NtKC1 [Nicotiana tabacum]	0.92	GO:0005783;GO:0005249;GO:0009624;GO:0008076;GO:0010163	3694.estExt_fgenesh4_pm.C_LG_XVIII0095	hypothetical protein	0.8141	_	KOG_498	_	_	_	Potassium/sodium hyperpolarization-activated cyclic nucleotide-gated channel 4 (AHRD V1 **** HCN4_MOUSE); contains Interpro domain(s) IPR000595 Cyclic nucleotide-binding
TCONS_00001416	271	1-813(+)	_	_	_	_	_	_	_	_	_	_	_	_	Unknown Protein (AHRD V1)
TCONS_00001417	380	1-1140(+)	gi|113205399|gb|AAU90302.2|	Ulp1 protease family, C-terminal catalytic domain containing protein [Solanum demissum]	0.53	_	_	_	_	_	_	_	_	_	Ulp1 protease family C-terminal catalytic domain containing protein (AHRD V1 ***- Q60D46_SOLDE); contains Interpro domain(s) IPR003653 Peptidase C48, SUMO/Sentrin/Ubl1
TCONS_00001418	538	400-2013(+)	gi|224108619|ref|XP_002314910.1|	predicted protein [Populus predicted protein [Populus trichocarpa]	0.67	_	_	_	_	_	_	_	_	_	Transcription factor (AHRD V1 *-** D6MKM4_9ASPA); contains Interpro domain(s) IPR011598 Helix-loop-helix DNA-binding
TCONS_00001419	501	261-1763(+)	gi|255547017|ref|XP_002514566.1|	conserved hypothetical protein [Ricinus communis]	0.67	_	_	_	_	_	_	_	_	_	Transcription factor (AHRD V1 *-** D6MKM4_9ASPA); contains Interpro domain(s) IPR011598 Helix-loop-helix DNA-binding
TCONS_00001420	538	189-1802(+)	gi|224108619|ref|XP_002314910.1|	predicted protein [Populus predicted protein [Populus trichocarpa]	0.67	_	_	_	_	_	_	_	_	_	Transcription factor (AHRD V1 *-** D6MKM4_9ASPA); contains Interpro domain(s) IPR011598 Helix-loop-helix DNA-binding
TCONS_00001421	447	234-1574(+)	gi|255541934|ref|XP_002512031.1|	amino acid binding protein, putative [Ricinus communis]	0.9	GO:0016597;GO:0008152;GO:0009735	29760.GSVIVG00029995001	SubName: Full=Chromosome chr1 scaffold_5, whole genome shotgun sequence;	0.9028	_	_	NOG284325	_	_	Unknown protein DS12 from 2D-PAGE of leaf, chloroplastic (AHRD V1 *--- UP12_ORYSJ); contains Interpro domain(s) IPR002912 Amino acid-binding ACT
TCONS_00001422	449	117-1463(+)	gi|255541934|ref|XP_002512031.1|	amino acid binding protein, putative [Ricinus communis]	0.9	GO:0016597;GO:0008152;GO:0009735	29760.GSVIVG00029995001	SubName: Full=Chromosome chr1 scaffold_5, whole genome shotgun sequence;	0.9028	_	_	NOG284325	_	_	Unknown protein DS12 from 2D-PAGE of leaf, chloroplastic (AHRD V1 *--- UP12_ORYSJ); contains Interpro domain(s) IPR002912 Amino acid-binding ACT
TCONS_00001423	174	215-736(+)	_	_	_	_	_	_	_	_	_	_	_	_	Unknown Protein (AHRD V1)
TCONS_00001424	217	112-762(+)	_	_	_	_	_	_	_	_	_	_	_	_	Unknown Protein (AHRD V1)
TCONS_00001425	162	200-685(+)	_	_	_	_	_	_	_	_	_	_	_	_	LTRGag-pol-polymerase 3 (AHRD V1 ***- B2BXJ4_ARALY)
TCONS_00001426	186	1-558(+)	_	_	_	_	_	_	_	_	_	_	_	_	Unknown Protein (AHRD V1)
TCONS_00001427	195	2-586(+)	_	_	_	_	_	_	_	_	_	_	_	_	Unknown Protein (AHRD V1)
TCONS_00001428	169	1-507(+)	gi|58891083|gb|AAW83046.1|	CRABS CLAW [Nicotiana tabacum]	0.87	_	_	_	_	_	_	_	_	_	CRABS CLAW (Fragment) (AHRD V1 ***- Q5EMM8_GOSHI); contains Interpro domain(s) IPR006780 YABBY protein
TCONS_00001429	520	233-1792(+)	gi|225441676|ref|XP_002277107.1|	PREDICTED: cytochrome P450 93A1 [Vitis vinifera]	0.82	GO:0009055;GO:0016705;GO:0020037;GO:0005506;GO:0006118;GO:0004497;GO:0055114	29760.GSVIVG00025510001	SubName: Full=Chromosome chr8 scaffold_34, whole genome shotgun sequence;	0.8397	COG2124	KOG_156	_	_	_	Cytochrome P450
TCONS_00001430	594	no ORF	gi|225001249|gb|ACN78480.1|	putative mutator sub-class protein [Arachis hypogaea]	0.73	GO:0005488	_	_	_	_	_	_	_	_	Mutator-like transposase (AHRD V1 *-*- Q8W3H2_ORYSA); contains Interpro domain(s) IPR018289 MULE transposase, conserved domain
TCONS_00001431	124	1-372(+)	_	_	_	_	_	_	_	_	_	_	_	_	Unknown Protein (AHRD V1)
TCONS_00001432	482	264-1712(+)	gi|255542066|ref|XP_002512097.1|	beta-glucosidase, putative [Ricinus communis]	0.84	GO:0008422;GO:0048046;GO:0005975;GO:0009507	_	_	_	_	_	_	K01188	E3.2.1.21	Beta-glucosidase (AHRD V1 ***- D3YJ59_VITVI); contains Interpro domain(s) IPR001360 Glycoside hydrolase, family 1
TCONS_00001433	508	1-1524(+)	gi|255542066|ref|XP_002512097.1|	beta-glucosidase, putative [Ricinus communis]	0.84	GO:0008422;GO:0048046;GO:0005975;GO:0009507	3694.gw1.VIII.713.1	hypothetical protein	0.8489	COG2723	KOG_626	_	K01188	E3.2.1.21	Beta-glucosidase (AHRD V1 ***- D3YJ59_VITVI); contains Interpro domain(s) IPR001360 Glycoside hydrolase, family 1
TCONS_00001434	578	491-2224(+)	gi|2081604|dbj|BAA19926.1|	PEThy; ZPT4-2 [Petunia x hybrida]	0.63	_	_	_	_	_	_	_	_	_	Cys2/His2 zinc-finger transcription factor (AHRD V1 *-** Q4U316_SILLA); contains Interpro domain(s) IPR007087 Zinc finger, C2H2-type
TCONS_00001435	741	no ORF	gi|224100427|ref|XP_002311872.1|	predicted protein [Populus predicted protein [Populus trichocarpa]	0.71	_	_	_	_	_	_	_	_	_	NPH3 domain containing protein-like (AHRD V1 *-*- Q8GVF8_ORYSJ); contains Interpro domain(s) IPR007679 Protein of unknown function DUF569
TCONS_00001436	304	121-1032(+)	gi|118485407|gb|ABK94560.1|	unknown [Populus trichocarpa]	0.75	_	_	_	_	_	_	_	_	_	cDNA clone J023121M11 full insert sequence (AHRD V1 **-- B7F743_ORYSJ); contains Interpro domain(s) IPR007679 Protein of unknown function DUF569
TCONS_00001437	92	121-396(+)	gi|118485407|gb|ABK94560.1|	unknown [Populus trichocarpa]	0.74	GO:0005773	_	_	_	_	_	_	_	_	cDNA clone J023121M11 full insert sequence (AHRD V1 **-- B7F743_ORYSJ); contains Interpro domain(s) IPR007679 Protein of unknown function DUF569
TCONS_00001438	296	121-1008(+)	gi|118485407|gb|ABK94560.1|	unknown [Populus trichocarpa]	0.76	_	_	_	_	_	_	_	_	_	cDNA clone J023121M11 full insert sequence (AHRD V1 **-- B7F743_ORYSJ); contains Interpro domain(s) IPR007679 Protein of unknown function DUF569
TCONS_00001439	381	281-1423(+)	gi|255558254|ref|XP_002520154.1|	conserved hypothetical protein [Ricinus communis]	0.69	_	_	_	_	_	_	_	_	_	Unknown Protein (AHRD V1)
TCONS_00001440	118	1066-1419(+)	gi|225424887|ref|XP_002269528.1|	PREDICTED: uncharacterized protein LOC100251843 [Vitis vinifera]	0.9	GO:0004553;GO:0005975;GO:0009536	_	_	_	_	_	_	_	_	Isoamylase N-terminal domain containing protein (AHRD V1 ***- Q6AVV5_ORYSJ)
TCONS_00001441	88	2-265(+)	gi|255558254|ref|XP_002520154.1|	conserved hypothetical protein [Ricinus communis]	0.69	GO:0004553;GO:0005975;GO:0009536	_	_	_	_	_	_	_	_	Unknown Protein (AHRD V1)
TCONS_00001442	424	281-1552(+)	gi|225424887|ref|XP_002269528.1|	PREDICTED: uncharacterized protein LOC100251843 [Vitis vinifera]	0.9	GO:0004553;GO:0005975;GO:0009536	_	_	_	_	_	_	_	_	Isoamylase N-terminal domain containing protein (AHRD V1 ***- Q6AVV5_ORYSJ)
TCONS_00001443	100	5426-5725(+)	gi|255558254|ref|XP_002520154.1|	conserved hypothetical protein [Ricinus communis]	0.69	GO:0004553;GO:0005975;GO:0009536	_	_	_	_	_	_	_	_	Isoamylase N-terminal domain containing protein (AHRD V1 ***- Q6AVV5_ORYSJ)
TCONS_00001444	186	1-558(+)	gi|224102509|ref|XP_002312705.1|	predicted protein [Populus predicted protein [Populus trichocarpa]	0.81	GO:0016310;GO:0004553;GO:0016301;GO:0005975	_	_	_	_	_	_	_	_	Isoamylase N-terminal domain containing protein (AHRD V1 ***- Q6AVV5_ORYSJ)
TCONS_00001445	359	353-1429(+)	gi|113205376|gb|AAU93592.2|	uncharacterized plant-specific domain TIGR01589 family protein [Solanum demissum]	0.9	GO:0005634	_	_	_	_	_	_	_	_	Uncharacterized plant-specific domain TIGR01589 family protein (AHRD V1 ***- Q60CZ4_SOLDE); contains Interpro domain(s) IPR006476 Conserved hypothetical protein CHP01589, plant
TCONS_00001446	359	86-1162(+)	gi|113205376|gb|AAU93592.2|	uncharacterized plant-specific domain TIGR01589 family protein [Solanum demissum]	0.9	GO:0005634	_	_	_	_	_	_	_	_	Uncharacterized plant-specific domain TIGR01589 family protein (AHRD V1 ***- Q60CZ4_SOLDE); contains Interpro domain(s) IPR006476 Conserved hypothetical protein CHP01589, plant
TCONS_00001447	198	76-669(+)	gi|53793731|gb|AAU93594.1|	40S ribosomal protein S9 , putative [Solanum demissum]	1	GO:0015935;GO:0042254;GO:0005730;GO:0005618;GO:0006412;GO:0003735;GO:0005886;GO:0022626;GO:0009507;GO:0019843	29760.GSVIVG00000124001	SubName: Full=Chromosome chr14 scaffold_21, whole genome shotgun sequence (Chromosome chr17 [...]	0.9777	COG0522	KOG33_1	_	K02997	RP-S9e, RPS9	Ribosomal protein (AHRD V1 ***- B3TM27_ELAGV); contains Interpro domain(s) IPR002942 RNA-binding S4 IPR018079 Ribosomal protein S4, conserved site IPR001912 Ribosomal protein S4
TCONS_00001448	198	76-669(+)	gi|53793731|gb|AAU93594.1|	40S ribosomal protein S9 , putative [Solanum demissum]	1	GO:0015935;GO:0042254;GO:0005730;GO:0005618;GO:0006412;GO:0003735;GO:0005886;GO:0022626;GO:0009507;GO:0019843	29760.GSVIVG00000124001	SubName: Full=Chromosome chr14 scaffold_21, whole genome shotgun sequence (Chromosome chr17 [...]	0.9777	COG0522	KOG33_1	_	K02997	RP-S9e, RPS9	Ribosomal protein (AHRD V1 ***- B3TM27_ELAGV); contains Interpro domain(s) IPR002942 RNA-binding S4 IPR018079 Ribosomal protein S4, conserved site IPR001912 Ribosomal protein S4
TCONS_00001449	198	152-745(+)	gi|53793731|gb|AAU93594.1|	40S ribosomal protein S9 , putative [Solanum demissum]	1	GO:0015935;GO:0042254;GO:0005730;GO:0005618;GO:0006412;GO:0003735;GO:0005886;GO:0022626;GO:0009507;GO:0019843	29760.GSVIVG00000124001	SubName: Full=Chromosome chr14 scaffold_21, whole genome shotgun sequence (Chromosome chr17 [...]	0.9777	COG0522	KOG33_1	_	K02997	RP-S9e, RPS9	Ribosomal protein (AHRD V1 ***- B3TM27_ELAGV); contains Interpro domain(s) IPR002942 RNA-binding S4 IPR018079 Ribosomal protein S4, conserved site IPR001912 Ribosomal protein S4
TCONS_00001450	229	72-758(+)	gi|357486745|ref|XP_003613660.1|	Peptidyl-prolyl cis-trans isomerase-like protein [Medicago truncatula]	0.91	GO:0006457;GO:0005768;GO:0003755;GO:0005794;GO:0000413;GO:0005576;GO:0005802	3702.AT1G26940.1-P	peptidyl-prolyl cis-trans isomerase cyclophilin-type family protein; peptidyl-prolyl cis-tra [...]	0.9179	COG0652	KOG_884	_	_	_	Peptidyl-prolyl cis-trans isomerase A (AHRD V1 ***- B6TSE8_MAIZE); contains Interpro domain(s) IPR002130 Peptidyl-prolyl cis-trans isomerase, cyclophilin-type
TCONS_00001451	206	71-688(+)	gi|225425756|ref|XP_002277007.1|	PREDICTED: uncharacterized protein LOC100263597 [Vitis vinifera]	0.78	GO:1901363;GO:0097159;GO:0009535;GO:0006098;GO:0010207;GO:0019288	_	_	_	_	_	_	_	_	Uncharacterized membrane protein (AHRD V1 **-- Q46JN3_PROMT); contains Interpro domain(s) IPR001395 Aldo/keto reductase
TCONS_00001452	420	211-1470(+)	gi|48209875|gb|AAT40481.1|	putative protein kinase [Solanum demissum]	0.91	GO:0005634;GO:0005524;GO:0004715;GO:0009069;GO:0006468;GO:0005737;GO:0004674;GO:0005886	3694.estExt_fgenesh4_pg.C_LG_X0854	hypothetical protein	0.8945	COG0515	KOG1187	_	_	_	Receptor-like protein kinase At3g21340 (AHRD V1 **** RLK6_ARATH); contains Interpro domain(s) IPR002290 Serine/threonine protein kinase
TCONS_00001453	103	1-309(+)	_	_	_	_	_	_	_	_	_	_	_	_	Unknown Protein (AHRD V1)
TCONS_00001454	309	1-927(+)	gi|113205445|gb|AAW28576.2|	Gag-pol polyprotein, putative [Solanum demissum]	0.79	GO:0003676	_	_	_	_	_	_	_	_	Genomic DNA chromosome 5 P1 clone MRD20 (AHRD V1 *--- Q9FH72_ARATH); contains Interpro domain(s) IPR004332 Transposase, MuDR, plant
TCONS_00001455	381	1-1143(+)	gi|296086409|emb|CBI31998.3|	unnamed protein product [Vitis vinifera]	0.78	_	_	_	_	_	_	_	_	_	Polyvinylalcohol dehydrogenase (AHRD V1 ***- D4SWQ1_9XANT); contains Interpro domain(s) IPR011047 Quinonprotein alcohol dehydrogenase-like
TCONS_00001456	277	118-948(+)	gi|1172556|sp|P42056.2|VDAC2_SOLTU	RecName: Full=Mitochondrial outer membrane protein porin of 36 kDa; AltName: Full=POM 36; AltName: Full=Voltage-dependent anion-selective channel protein; Short=VDA	1	GO:0055085;GO:0008308;GO:0046930;GO:0005741;GO:0042742;GO:0005773;GO:0044070;GO:0015288;GO:0005618;GO:0005730;GO:0009941;GO:0005886	29760.GSVIVG00028995001	SubName: Full=Chromosome chr1 scaffold_46, whole genome shotgun sequence;	0.942	_	KOG3126	_	K15040	VDAC2	Porin/voltage-dependent anion-selective channel protein (AHRD V1 **** A9P802_POPTR); contains Interpro domain(s) IPR001925 Porin, eukaryotic type
TCONS_00001458	735	254-2458(+)	gi|224099735|ref|XP_002311598.1|	predicted protein [Populus predicted protein [Populus trichocarpa]	0.95	GO:0006511;GO:0031625;GO:0009960;GO:0009793;GO:0009639;GO:0009911;GO:0031461	3694.estExt_fgenesh4_pm.C_LG_VIII0640	hypothetical protein	0.9489	COG5647	_	_	K03869	CUL3	Cullin C (AHRD V1 ***- D3BHJ6_POLPA); contains Interpro domain(s) IPR001373 Cullin, N-terminal
TCONS_00001459	234	no ORF	_	_	_	_	_	_	_	_	_	_	_	_	Unknown Protein (AHRD V1)
TCONS_00001460	136	904-1311(+)	gi|142942424|gb|ABO92998.1|	putative sterol desaturase [Solanum tuberosum]	0.91	GO:0005783;GO:0000254;GO:0005506;GO:0016021;GO:0006633;GO:0055114	3702.AT1G69640.1-P	SBH1 (SPHINGOID BASE HYDROXYLASE 1); catalytic/ sphingosine hydroxylase; Encodes one of the [...]	0.8961	COG3000	_	_	K04713	SUR2	Sphingosine hydroxylase (AHRD V1 *--* A8N9Q2_COPC7); contains Interpro domain(s) IPR006694 Fatty acid hydroxylase
TCONS_00001461	266	1-798(+)	gi|356531754|ref|XP_003534441.1|	PREDICTED: expansin-A1-like [Glycine max]	0.9	GO:0016020;GO:0009664;GO:0005576	3694.fgenesh4_pg.C_LG_XIII000294	hypothetical protein	0.9019	_	_	NOG269_48	_	_	Expansin 2 (AHRD V1 ***- B1A2I4_9ROSI); contains Interpro domain(s) IPR002963 Expansin
TCONS_00001462	335	1-1005(+)	gi|124430476|dbj|BAF46264.1|	putative transcription factor [Humulus lupulus]	0.75	GO:0009733;GO:0003677;GO:0000785;GO:0010091;GO:0009739;GO:0009753;GO:0009723;GO:0009751;GO:0046686;GO:0003682;GO:0009651	29760.GSVIVG00021000001	SubName: Full=Chromosome chr14 scaffold_21, whole genome shotgun sequence;	0.9444	COG5147	_	_	K09422	MYBP	MYB transcription factor (AHRD V1 *-*- Q6R098_ARATH); contains Interpro domain(s) IPR015495 Myb transcription factor
TCONS_00001463	68	148-351(+)	gi|225462928|ref|XP_002265858.1|	PREDICTED: DUF246 domain-containing protein At1g04910 [Vitis vinifera]	0.96	GO:0016757;GO:0035196;GO:0005794;GO:0009616;GO:0009507;GO:0010267;GO:0010050	_	_	_	_	_	_	_	_	Os03g0169000 protein (Fragment) (AHRD V1 ***- Q0DUS7_ORYSJ); contains Interpro domain(s) IPR004348 Protein of unknown function DUF246, plant
TCONS_00001464	217	175-825(+)	gi|225462930|ref|XP_002267401.1|	PREDICTED: transmembrane emp24 domain-containing protein bai-like [Vitis vinifera]	0.8	GO:0006810;GO:0005783;GO:0016021	3694.estExt_Genewise1_v1.C_LG_VIII0726	SubName: Full=Putative uncharacterized protein;	0.8049	_	KOG1691	_	_	_	Transmembrane emp24 domain-containing protein 10 (AHRD V1 ***- B6U439_MAIZE); contains Interpro domain(s) IPR000348 emp24/gp25L/p24
TCONS_00001465	103	1-309(+)	gi|78191412|gb|ABB29927.1|	unknown [Solanum tuberosum]	0.91	GO:0005840;GO:0042254;GO:0006412;GO:0003735	_	_	_	_	_	_	K02918	RP-L35e, RPL35	60S ribosomal protein L35 (AHRD V1 ***- B3TLM6_ELAGV); contains Interpro domain(s) IPR001854 Ribosomal protein L29
TCONS_00001466	1001	1-3003(+)	gi|397529813|gb|AFO53517.1|	argonaute 7 [Solanum lycopersicum]	1	GO:0005840;GO:0016020;GO:0040034;GO:0010267;GO:0006446;GO:0003743;GO:0010599;GO:0010492;GO:0010050	3694.gw1.X.974.1	argonaute protein group	0.892	_	KOG1_41	_	_	_	ARGONAUTE 1 (AHRD V1 ***- D6RUV9_TOBAC); contains Interpro domain(s) IPR003165 Stem cell self-renewal protein Piwi
TCONS_00001468	77	2231-2461(+)	gi|224101405|ref|XP_002312265.1|	predicted protein [Populus predicted protein [Populus trichocarpa]	0.8	_	3694.grail3.0010021201	hypothetical protein	0.7994	_	_	NOG2821_4;NOG2821_4;NOG2821_4;NOG2821_4;NOG2821_4	_	_	Unknown Protein (AHRD V1)
TCONS_00001469	77	2231-2461(+)	gi|224101405|ref|XP_002312265.1|	predicted protein [Populus predicted protein [Populus trichocarpa]	0.8	_	3694.grail3.0010021201	hypothetical protein	0.7994	_	_	NOG2821_4;NOG2821_4;NOG2821_4	_	_	Unknown Protein (AHRD V1)
TCONS_00001470	52	4421-4576(-)	gi|224101405|ref|XP_002312265.1|	predicted protein [Populus predicted protein [Populus trichocarpa]	0.8	_	3694.grail3.0010021201	hypothetical protein	0.7994	_	_	NOG2821_4;NOG2821_4;NOG2821_4;NOG2821_4;NOG2821_4	_	_	Unknown Protein (AHRD V1)
TCONS_00001471	364	605-1696(+)	gi|224101405|ref|XP_002312265.1|	predicted protein [Populus predicted protein [Populus trichocarpa]	0.8	_	3694.grail3.0010021201	hypothetical protein	0.7994	_	_	NOG2821_4;NOG2821_4;NOG2821_4	_	_	Unknown Protein (AHRD V1)
TCONS_00001472	58	1192-1365(-)	gi|224101405|ref|XP_002312265.1|	predicted protein [Populus predicted protein [Populus trichocarpa]	0.8	_	3694.grail3.0010021201	hypothetical protein	0.7994	_	_	NOG2821_4;NOG2821_4	_	_	Unknown Protein (AHRD V1)
TCONS_00001473	368	no ORF	_	_	_	_	_	_	_	_	_	_	_	_	Unknown Protein (AHRD V1)
TCONS_00001474	426	no ORF	_	_	_	_	_	_	_	_	_	_	_	_	Unknown Protein (AHRD V1)
TCONS_00001475	268	214-1017(+)	gi|224141043|ref|XP_002323884.1|	predicted protein [Populus unknown [Populus trichocarpa]	0.69	_	_	_	_	_	_	_	_	_	RING zinc finger protein-like (AHRD V1 **-- B6SSZ2_MAIZE); contains Interpro domain(s) IPR001841 Zinc finger, RING-type
TCONS_00001476	268	136-939(+)	gi|224141043|ref|XP_002323884.1|	predicted protein [Populus unknown [Populus trichocarpa]	0.69	_	_	_	_	_	_	_	_	_	RING zinc finger protein-like (AHRD V1 **-- B6SSZ2_MAIZE); contains Interpro domain(s) IPR001841 Zinc finger, RING-type
TCONS_00001477	351	104-1156(+)	gi|350535354|ref|NP_001234446.1|	leucine rich repeat protein precursor [Solanum lycopersicum]	1	_	_	_	_	_	_	_	_	_	LRR receptor-like serine/threonine-protein kinase, RLP
TCONS_00001478	1222	193-3858(+)	gi|356570066|ref|XP_003553212.1|	PREDICTED: phospholipid-transporting ATPase 3-like [Glycine max]	0.9	GO:0000287;GO:0005524;GO:0019829;GO:0015917;GO:0016021;GO:0006812;GO:0004012	3694.gw1.X.5415.1	hypothetical protein	0.9049	COG0474	_	_	K14802	DRS2, ATP8A	Phospholipid-transporting ATPase (AHRD V1 **** B6JZB6_SCHJY); contains Interpro domain(s) IPR006539 ATPase, P-type, phospholipid-translocating, flippase
TCONS_00001479	250	159-908(+)	gi|356570066|ref|XP_003553212.1|	PREDICTED: phospholipid-transporting ATPase 3-like [Glycine max]	0.88	GO:0000287;GO:0005524;GO:0043069;GO:0015696;GO:0006944;GO:0043090;GO:0010363;GO:0043269;GO:0006862;GO:0016021;GO:0005886;GO:0015802;GO:0006612;GO:0015662;GO:0019829;GO:0015917;GO:0048527;GO:0005802;GO:0005768;GO:0048194;GO:0005794;GO:0004012;GO:0006888;GO:0048367	_	_	_	_	_	_	K14802	DRS2, ATP8A	Phospholipid-transporting ATPase (AHRD V1 ***- C5G6U4_AJEDR); contains Interpro domain(s) IPR001757 ATPase, P-type, K/Mg/Cd/Cu/Zn/Na/Ca/Na/H-transporter
TCONS_00001480	1006	1-3018(+)	gi|359495585|ref|XP_002265337.2|	PREDICTED: phospholipid-transporting ATPase 3-like [Vitis vinifera]	0.91	GO:0000287;GO:0005524;GO:0019829;GO:0015917;GO:0016021;GO:0006812;GO:0004012	_	_	_	_	_	_	K14802	DRS2, ATP8A	Phospholipid-transporting ATPase (AHRD V1 **** B6JZB6_SCHJY); contains Interpro domain(s) IPR006539 ATPase, P-type, phospholipid-translocating, flippase
TCONS_00001481	94	127-408(+)	gi|296086471|emb|CBI32060.3|	unnamed protein product [Vitis vinifera]	0.84	_	_	_	_	_	_	_	_	_
TCONS_00001482	198	no ORF	_	_	_	_	_	_	_	_	_	_	_	_	Unknown Protein (AHRD V1)
TCONS_00001483	81	2-244(-)	gi|356543092|ref|XP_003539997.1|	PREDICTED: uncharacterized protein LOC100808775 [Glycine max]	0.79	GO:0006904	_	_	_	_	_	_	_	_	Unknown Protein (AHRD V1)
TCONS_00001484	87	1-261(+)	_	_	_	_	_	_	_	_	_	_	_	_	Unknown Protein (AHRD V1)
TCONS_00001485	240	1-720(+)	_	_	_	_	_	_	_	_	_	_	_	_	Unknown Protein (AHRD V1); contains Interpro domain(s) IPR015410 Region of unknown function DUF1985
TCONS_00001486	278	1-834(+)	_	_	_	_	_	_	_	_	_	_	_	_	Unknown Protein (AHRD V1)
TCONS_00001487	307	365-1285(+)	gi|350537893|ref|NP_001233804.1|	protein phosphatase 2A catalytic subunit [Solanum lycopersicum]	1	GO:0005634;GO:0006499;GO:0004722;GO:0008287;GO:0005829;GO:0006470;GO:0034613;GO:0009903;GO:0005886	59689.scaffold_101106.1	annotation not avaliable	0.9935	COG0639	KOG_371	_	K04382	PPP2C	Serine/threonine-protein phosphatase (AHRD V1 **** Q6VUQ5_SOLLC); contains Interpro domain(s) IPR006186 Serine/threonine-specific protein phosphatase and bis(5-nucleosyl)-tetraphosphatase
TCONS_00001488	108	1-324(+)	_	_	_	_	_	_	_	_	_	_	_	_	Unknown Protein (AHRD V1)
TCONS_00001489	147	1-441(+)	gi|388512533|gb|AFK44328.1|	unknown [Lotus japonicus]	0.66	_	_	_	_	_	_	_	_	_	Unknown Protein (AHRD V1)
TCONS_00001490	146	1-438(+)	_	_	_	_	_	_	_	_	_	_	_	_	Unknown Protein (AHRD V1)
TCONS_00001491	144	1-432(+)	gi|255564707|ref|XP_002523348.1|	conserved hypothetical protein [Ricinus communis]	0.7	_	_	_	_	_	_	_	_	_	O-acyltransferase WSD1 (AHRD V1 **-- WSD1_ARATH)
TCONS_00001492	506	1-1518(+)	gi|225435464|ref|XP_002285466.1|	PREDICTED: aldehyde dehydrogenase family 3 member F1 [Vitis vinifera]	0.84	GO:0016020;GO:0006558;GO:0005783;GO:0006094;GO:0006096;GO:0006547;GO:0055114;GO:0004030;GO:0006081;GO:0006570	3694.estExt_Genewise1_v1.C_LG_I1550	aldehyde dehydrogenase (NAD)/3-chloroallyl aldehyde dehydrogenase (EC:1.2.1.27)	0.8422	COG1012	KOG2456	_	K00128	E1.2.1.3	Aldehyde dehydrogenase (AHRD V1 ***- Q71LY7_ORYSI); contains Interpro domain(s) IPR012394 Aldehyde dehydrogenase NAD(P)-dependent IPR015590 Aldehyde dehydrogenase
TCONS_00001493	136	1-408(+)	_	_	_	_	_	_	_	_	_	_	_	_	Unknown Protein (AHRD V1)
TCONS_00001494	98	1-294(+)	gi|221361577|emb|CAX18337.1|	dicel-like 2 [Nicotiana benthamiana]	0.8	GO:0006396;GO:0003723;GO:0004525;GO:0051252	_	_	_	_	_	_	K11592	DICER1, DCR1	Endoribonuclease Dicer (AHRD V1 ***- DICER_XENTR); contains Interpro domain(s) IPR000999 Ribonuclease III
TCONS_00001495	159	no ORF	_	_	_	_	_	_	_	_	_	_	_	_	Unknown Protein (AHRD V1)
TCONS_00001496	70	1-210(+)	gi|221361577|emb|CAX18337.1|	dicel-like 2 [Nicotiana benthamiana]	0.81	GO:0006396;GO:0003723;GO:0004525;GO:0051252	_	_	_	_	_	_	_	_	Dicer-like protein (AHRD V1 ***- B9HYI3_POPTR); contains Interpro domain(s) IPR000999 Ribonuclease III
TCONS_00001497	125	1-375(+)	gi|113205399|gb|AAU90302.2|	Ulp1 protease family, C-terminal catalytic domain containing protein [Solanum demissum]	0.7	_	_	_	_	_	_	_	_	_	Ulp1 protease family C-terminal catalytic domain containing protein (AHRD V1 ***- Q60D46_SOLDE)
TCONS_00001498	70	1-210(+)	gi|221361577|emb|CAX18337.1|	dicel-like 2 [Nicotiana benthamiana]	0.74	_	_	_	_	_	_	_	_	_	Endoribonuclease Dicer homolog 2b (AHRD V1 ***- DCL2B_ORYSJ)
TCONS_00001499	254	1-762(+)	gi|356557707|ref|XP_003547154.1|	PREDICTED: aldehyde dehydrogenase family 3 member F1-like [Glycine max]	0.84	GO:0006558;GO:0006094;GO:0006096;GO:0006547;GO:0055114;GO:0004030;GO:0006081;GO:0006570	_	_	_	_	_	_	K00128	E1.2.1.3	Aldehyde dehydrogenase (AHRD V1 ***- Q71LY7_ORYSI); contains Interpro domain(s) IPR012394 Aldehyde dehydrogenase NAD(P)-dependent IPR015590 Aldehyde dehydrogenase
TCONS_00001500	107	1-321(+)	gi|357454293|ref|XP_003597427.1|	Aldehyde dehydrogenase family 3 member F1 [Medicago truncatula]	0.85	GO:0016020;GO:0006558;GO:0005783;GO:0006094;GO:0006096;GO:0006547;GO:0055114;GO:0004030;GO:0006081;GO:0006570	_	_	_	_	_	_	K00128	E1.2.1.3	Aldehyde dehydrogenase family protein expressed (AHRD V1 ***- Q53NG7_ORYSJ); contains Interpro domain(s) IPR012394 Aldehyde dehydrogenase NAD(P)-dependent IPR015590 Aldehyde dehydrogenase
TCONS_00001501	208	1-624(+)	gi|224055033|ref|XP_002298405.1|	predicted protein [Populus predicted protein [Populus trichocarpa]	0.82	GO:0016020;GO:0006558;GO:0005783;GO:0006094;GO:0006096;GO:0006547;GO:0055114;GO:0004030;GO:0006081;GO:0006570	_	_	_	_	_	_	K00128	E1.2.1.3	Aldehyde dehydrogenase (AHRD V1 **** Q71LY7_ORYSI); contains Interpro domain(s) IPR012394 Aldehyde dehydrogenase NAD(P)-dependent IPR015590 Aldehyde dehydrogenase
TCONS_00001502	90	1-270(+)	gi|221361577|emb|CAX18337.1|	dicel-like 2 [Nicotiana benthamiana]	0.79	_	_	_	_	_	_	_	_	_	Dicer-like protein (AHRD V1 ***- B9HYI3_POPTR)
TCONS_00001503	210	no ORF	gi|221361577|emb|CAX18337.1|	dicel-like 2 [Nicotiana benthamiana]	0.77	_	_	_	_	_	_	_	_	_	Dicel-like 2 (Fragment) (AHRD V1 ***- B8ZYR7_NICBE)
TCONS_00001504	56	1-168(+)	_	_	_	_	_	_	_	_	_	_	_	_	Unknown Protein (AHRD V1)
TCONS_00001505	90	1-270(+)	gi|221361577|emb|CAX18337.1|	dicel-like 2 [Nicotiana benthamiana]	0.77	_	_	_	_	_	_	_	_	_	Dicer-like protein (AHRD V1 ***- B9HYI3_POPTR); contains Interpro domain(s) IPR000999 Ribonuclease III
TCONS_00001506	278	1-834(+)	gi|224055033|ref|XP_002298405.1|	predicted protein [Populus predicted protein [Populus trichocarpa]	0.79	GO:0006558;GO:0006094;GO:0006096;GO:0006547;GO:0055114;GO:0004030;GO:0006081;GO:0006570	_	_	_	_	_	_	K00128	E1.2.1.3	Aldehyde dehydrogenase (AHRD V1 ***- Q71LY7_ORYSI); contains Interpro domain(s) IPR012394 Aldehyde dehydrogenase NAD(P)-dependent IPR015590 Aldehyde dehydrogenase
TCONS_00001507	82	1-246(+)	gi|356541191|ref|XP_003539064.1|	PREDICTED: aldehyde dehydrogenase family 3 member F1-like [Glycine max]	0.86	GO:0016020;GO:0006558;GO:0005783;GO:0006094;GO:0006096;GO:0006547;GO:0055114;GO:0004030;GO:0006081;GO:0006570	_	_	_	_	_	_	K00128	E1.2.1.3	Aldehyde dehydrogenase (AHRD V1 ***- Q71LY7_ORYSI); contains Interpro domain(s) IPR012394 Aldehyde dehydrogenase NAD(P)-dependent IPR015590 Aldehyde dehydrogenase
TCONS_00001508	66	1-198(+)	gi|221361577|emb|CAX18337.1|	dicel-like 2 [Nicotiana benthamiana]	0.78	_	_	_	_	_	_	_	_	_	Dicer-like protein (AHRD V1 ***- B9HYI3_POPTR)
TCONS_00001511	83	1-249(+)	gi|6721160|gb|AAF26788.1|AC016829_12	hypothetical protein [Arabidopsis thaliana]	0.78	GO:0016020;GO:0009508;GO:0009507;GO:0003676	_	_	_	_	_	_	_	_	Unknown Protein (AHRD V1)
TCONS_00001512	276	no ORF	_	_	_	_	_	_	_	_	_	_	_	_	Unknown Protein (AHRD V1)
TCONS_00001513	195	no ORF	_	_	_	_	_	_	_	_	_	_	_	_	Unknown Protein (AHRD V1)
TCONS_00001514	146	1-438(+)	gi|224120508|ref|XP_002331065.1|	plant synaptotagmin [Populus plant synaptotagmin [Populus trichocarpa]	0.78	GO:0012505;GO:0005886	_	_	_	_	_	_	_	_	Plant synaptotagmin (AHRD V1 ***- B9N719_POPTR); contains Interpro domain(s) IPR000008 C2 calcium-dependent membrane targeting
TCONS_00001515	63	68-256(-)	_	_	_	_	_	_	_	_	_	_	_	_	Unknown Protein (AHRD V1)
TCONS_00001516	114	1-342(+)	gi|54397637|gb|AAV33689.1|	Hcr9-OR2A [Solanum pimpinellifolium]	0.93	_	_	_	_	_	_	_	_	_	LRR receptor-like serine/threonine-protein kinase, RLP
TCONS_00001517	718	no ORF	gi|4235643|gb|AAD13303.1|	NL0E [Solanum lycopersicum]	0.75	_	_	_	_	_	_	_	_	_	Hcr9-9D (AHRD V1 ***- O50021_SOLPI)
TCONS_00001518	440	no ORF	gi|4235643|gb|AAD13303.1|	NL0E [Solanum lycopersicum]	0.75	_	_	_	_	_	_	_	_	_	Hcr9-9D (AHRD V1 ***- O50021_SOLPI)
TCONS_00001519	173	7450-7968(-)	gi|54397639|gb|AAV33691.1|	Hcr9-OR2C [Solanum pimpinellifolium]	0.88	GO:1901363;GO:0097159;GO:0008152	_	_	_	_	_	_	_	_	LRR receptor-like serine/threonine-protein kinase, RLP
TCONS_00001520	220	1-660(+)	gi|54397637|gb|AAV33689.1|	Hcr9-OR2A [Solanum pimpinellifolium]	0.74	_	_	_	_	_	_	_	_	_	LRR receptor-like serine/threonine-protein kinase, RLP
TCONS_00001521	474	1-1422(+)	gi|54397639|gb|AAV33691.1|	Hcr9-OR2C [Solanum pimpinellifolium]	0.93	_	_	_	_	_	_	_	_	_	LRR receptor-like serine/threonine-protein kinase, RLP
TCONS_00001522	56	3-173(+)	_	_	_	_	_	_	_	_	_	_	_	_	Hcr9-9A (AHRD V1 ***- O50023_SOLPI)
TCONS_00001523	168	477-980(-)	gi|222822655|gb|ACM68440.1|	stress-associated protein 3 [Solanum lycopersicum]	0.99	GO:0003677;GO:0008270	_	_	_	_	_	_	_	_	Zinc finger A20 and AN1 domain-containing stress-associated protein 8 (AHRD V1 ***- SAP8_ORYSJ); contains Interpro domain(s) IPR000058 Zinc finger, AN1-type
TCONS_00001524	189	no ORF	_	_	_	_	_	_	_	_	_	_	_	_	Unknown Protein (AHRD V1)
TCONS_00001525	581	no ORF	_	_	_	_	_	_	_	_	_	_	_	_	Unknown Protein (AHRD V1)
TCONS_00001526	57	3-176(+)	_	_	_	_	_	_	_	_	_	_	_	_	Unknown Protein (AHRD V1)
TCONS_00001527	298	1-894(+)	gi|113461|sp|P27081.1|ADT2_SOLTU	RecName: Full=ADP,ATP carrier protein, mitochondrial; AltName: Full=ADP/ATP translocase; AltName: Full=Adenine nucleotide translocator; Short=ANT; Flags: Precursor gi	0.85	GO:0055085;GO:0015865;GO:0005773;GO:0005730;GO:0005618;GO:0005507;GO:0016021;GO:0005743;GO:0009941;GO:0005886;GO:0005215	_	_	_	_	_	_	K05863	SLC25A4S, ANT	ADP ATP carrier protein-like (AHRD V1 **** Q2XTC3_SOLTU); contains Interpro domain(s) IPR002113 Adenine nucleotide translocator 1
TCONS_00001528	246	1-738(+)	gi|147862817|emb|CAN81089.1|	hypothetical protein VITISV_008182 [Vitis vinifera]	0.8	_	_	_	_	_	_	_	_	_	cDNA clone J075118M20 full insert sequence (AHRD V1 ***- B7F980_ORYSJ); contains Interpro domain(s) IPR006852 Protein of unknown function DUF616
TCONS_00001529	83	1-249(+)	gi|12003378|gb|AAG43546.1|AF211528_1	Avr9/Cf-9 rapidly elicited protein 4 [Nicotiana tabacum]	0.77	GO:0050896	_	_	_	_	_	_	_	_	TMV resistance protein N (AHRD V1 ***- TMVRN_NICGU)
TCONS_00001530	50	56-205(-)	_	_	_	_	_	_	_	_	_	_	_	_	Unknown Protein (AHRD V1)
TCONS_00001531	564	no ORF	_	_	_	_	_	_	_	_	_	_	_	_	Unknown Protein (AHRD V1)
TCONS_00001533	658	no ORF	_	_	_	_	_	_	_	_	_	_	_	_	Unknown Protein (AHRD V1)
TCONS_00001534	1750	no ORF	_	_	_	_	_	_	_	_	_	_	_	_	Unknown Protein (AHRD V1)
TCONS_00001535	734	no ORF	_	_	_	_	_	_	_	_	_	_	_	_	Unknown Protein (AHRD V1)
TCONS_00001536	63	986-1177(+)	gi|1015937|emb|CAA62943.1|	extensin class 1 protein [Vigna unguiculata]	0.39	_	_	_	_	_	_	_	_	_	Unknown Protein (AHRD V1)
TCONS_00001537	145	2-436(-)	gi|302824135|ref|XP_002993713.1|	hypothetical protein SELMODRAFT_449207 [Selaginella moellendorffii]	0.56	_	_	_	_	_	_	_	_	_	Unknown Protein (AHRD V1)
TCONS_00001538	225	49-723(+)	gi|225424405|ref|XP_002284898.1|	PREDICTED: probable S-adenosylmethionine-dependent methyltransferase At5g37990-like [Vitis vinifera]	0.73	_	_	_	_	_	_	_	_	_	S-adenosyl-L-methionine salicylic acid carboxyl methyltransferase (AHRD V1 **** A7XZE9_9MAGN); contains Interpro domain(s) IPR005299 SAM dependent carboxyl methyltransferase
TCONS_00001539	262	49-834(+)	gi|225424405|ref|XP_002284898.1|	PREDICTED: probable S-adenosylmethionine-dependent methyltransferase At5g37990-like [Vitis vinifera]	0.73	_	_	_	_	_	_	_	_	_	S-adenosyl-L-methionine salicylic acid carboxyl methyltransferase (AHRD V1 **** A7XZE9_9MAGN); contains Interpro domain(s) IPR005299 SAM dependent carboxyl methyltransferase
TCONS_00001540	194	1-582(+)	gi|225424405|ref|XP_002284898.1|	PREDICTED: probable S-adenosylmethionine-dependent methyltransferase At5g37990-like [Vitis vinifera]	0.75	_	_	_	_	_	_	_	_	_	S-adenosyl-L-methionine salicylic acid carboxyl methyltransferase (AHRD V1 **** A7XZE9_9MAGN); contains Interpro domain(s) IPR005299 SAM dependent carboxyl methyltransferase
TCONS_00001541	91	195-467(+)	_	_	_	_	_	_	_	_	_	_	_	_	S-adenosyl-L-methionine carboxyl methyltransferase family protein (AHRD V1 -**- D7KVS6_ARALY); contains Interpro domain(s) IPR005299 SAM dependent carboxyl methyltransferase
TCONS_00001542	83	1-249(+)	gi|255550952|ref|XP_002516524.1|	casein kinase, putative [Ricinus communis]	0.85	GO:0005634;GO:0003723;GO:0005524;GO:0009069;GO:0006468;GO:0003964;GO:0004674;GO:0006278;GO:0005886	_	_	_	_	_	_	_	_	Kinase family protein (AHRD V1 ***- D7LBH2_ARALY)
TCONS_00001543	60	26-205(+)	_	_	_	_	_	_	_	_	_	_	_	_	Unknown Protein (AHRD V1)
TCONS_00001544	246	1-738(+)	gi|221361577|emb|CAX18337.1|	dicel-like 2 [Nicotiana benthamiana]	0.82	GO:0006396;GO:0003723;GO:0004525;GO:0051252;GO:0004386	_	_	_	_	_	_	K11592	DICER1, DCR1	Dicer-like protein (AHRD V1 ***- B9HHX6_POPTR)
TCONS_00001545	240	no ORF	gi|315258243|gb|ADT91700.1|	dicer-like protein 2 [Nicotiana attenuata]	0.77	GO:0006396;GO:0003723;GO:0004525;GO:0051252;GO:0004386	_	_	_	_	_	_	K11592	DICER1, DCR1	Dicer-like protein (AHRD V1 ***- B9HHX6_POPTR); contains Interpro domain(s) IPR000999 Ribonuclease III
TCONS_00001546	146	1-438(+)	gi|379987678|gb|AFD22619.1|	dicer-like 2 protein [Nicotiana attenuata]	0.75	GO:0003723;GO:0016891;GO:0051252;GO:0004386	_	_	_	_	_	_	K11592	DICER1, DCR1	Dicer-like protein (AHRD V1 ***- B9HYI3_POPTR); contains Interpro domain(s) IPR000999 Ribonuclease III
TCONS_00001547	270	no ORF	gi|315258243|gb|ADT91700.1|	dicer-like protein 2 [Nicotiana attenuata]	0.7	GO:0016787;GO:0003676	_	_	_	_	_	_	_	_	Dicer-like protein (AHRD V1 ***- B9HYI3_POPTR); contains Interpro domain(s) IPR000999 Ribonuclease III
TCONS_00001548	195	1-585(+)	gi|221361577|emb|CAX18337.1|	dicel-like 2 [Nicotiana benthamiana]	0.83	GO:0006396;GO:0003677;GO:0004525;GO:0005524;GO:0051252;GO:0003725;GO:0008026	_	_	_	_	_	_	K11592	DICER1, DCR1	Dicer-like protein B (Fragment) (AHRD V1 *-*- B0ZRP8_TRIAD); contains Interpro domain(s) IPR000999 Ribonuclease III
TCONS_00001549	196	1-591(+)	gi|356495621|ref|XP_003516673.1|	PREDICTED: uncharacterized protein LOC100801435 [Glycine max]	0.56	_	_	_	_	_	_	_	_	_	Unknown Protein (AHRD V1); contains Interpro domain(s) IPR005162 Retrotransposon gag protein
TCONS_00001550	292	1-876(+)	gi|225435578|ref|XP_002283186.1|	PREDICTED: G-type lectin S-receptor-like serine/threonine-protein kinase RLK1 [Vitis vinifera]	0.72	GO:0016310;GO:0000166;GO:0004672	_	_	_	_	_	_	_	_	S-locus-specific glycoprotein S14 (Fragment) (AHRD V1 *--- SLSG4_BRAOL); contains Interpro domain(s) IPR001480 Curculin-like (mannose-binding) lectin
TCONS_00001551	429	1-1287(+)	gi|225435578|ref|XP_002283186.1|	PREDICTED: G-type lectin S-receptor-like serine/threonine-protein kinase RLK1 [Vitis vinifera]	0.77	GO:0016310;GO:0000166;GO:0004672	29760.GSVIVG00024694001	SubName: Full=Chromosome chr6 scaffold_3, whole genome shotgun sequence;	0.8125	COG0515	KOG1187	_	_	_	Receptor-like protein kinase (AHRD V1 **** Q39202_ARATH); contains Interpro domain(s) IPR002290 Serine/threonine protein kinase
TCONS_00001552	77	1-231(+)	gi|297746388|emb|CBI16444.3|	unnamed protein product [Vitis vinifera]	0.55	_	_	_	_	_	_	_	_	_	Unknown Protein (AHRD V1); contains Interpro domain(s) IPR001480 Curculin-like (mannose-binding) lectin
TCONS_00001553	418	1-1254(+)	gi|147811984|emb|CAN59770.1|	hypothetical protein VITISV_011721 [Vitis vinifera]	0.68	GO:0016301	_	_	_	_	_	_	_	_	LRR receptor-like serine/threonine-protein kinase FEI 2 (AHRD V1 *-** FEI2_ARATH); contains Interpro domain(s) IPR002290 Serine/threonine protein kinase
TCONS_00001554	119	1-357(+)	gi|225435590|ref|XP_002283233.1|	PREDICTED: G-type lectin S-receptor-like serine/threonine-protein kinase RLK1-like [Vitis vinifera]	0.67	GO:0016301	_	_	_	_	_	_	_	_	CCHC-type integrase (AHRD V1 ***- Q0ZCC5_POPTR); contains Interpro domain(s) IPR001480 Curculin-like (mannose-binding) lectin
TCONS_00001555	261	no ORF	gi|297746387|emb|CBI16443.3|	unnamed protein product [Vitis vinifera]	0.7	GO:0000166;GO:0004672	_	_	_	_	_	_	_	_	Receptor-like protein kinase (AHRD V1 ***- Q39202_ARATH); contains Interpro domain(s) IPR011009 Protein kinase-like
TCONS_00001556	180	no ORF	_	_	_	_	_	_	_	_	_	_	_	_	CCHC-type integrase (AHRD V1 ***- Q0ZCC5_POPTR)
TCONS_00001557	120	1-360(+)	gi|147862348|emb|CAN84023.1|	hypothetical protein VITISV_004992 [Vitis vinifera]	0.9	GO:0005524;GO:0004674;GO:0009069;GO:0048544;GO:0006468;GO:0016023	_	_	_	_	_	_	_	_	Receptor-like protein kinase (AHRD V1 ***- Q39202_ARATH); contains Interpro domain(s) IPR017442 Serine/threonine protein kinase-related
TCONS_00001558	83	1-249(+)	gi|147797488|emb|CAN73516.1|	hypothetical protein VITISV_005458 [Vitis vinifera]	0.96	_	_	_	_	_	_	_	_	_	Unknown Protein (AHRD V1); contains Interpro domain(s) IPR012876 Protein of unknown function DUF1677, plant
TCONS_00001559	175	1-525(+)	gi|357463809|ref|XP_003602186.1|	Ethylene responsive transcription factor 1a [Medicago truncatula]	0.58	GO:0050794;GO:0048825;GO:0042991;GO:0044260;GO:0034654;GO:1901700;GO:0005515;GO:0010033;GO:0048366	_	_	_	_	_	_	K09286	EREBP	Ethylene-responsive transcription factor 11 (AHRD V1 *-*- ERF76_ARATH); contains Interpro domain(s) IPR001471 Pathogenesis-related transcriptional factor and ERF, DNA-binding
TCONS_00001560	72	3-218(+)	_	_	_	_	_	_	_	_	_	_	_	_	Unknown Protein (AHRD V1)
TCONS_00001561	89	1-267(+)	_	_	_	_	_	_	_	_	_	_	_	_	Unknown Protein (AHRD V1)
TCONS_00001562	135	1-405(+)	gi|56694215|gb|AAW22877.1|	hypothetical protein 56B23-g6 [Solanum lycopersicum]	0.82	GO:0023014;GO:0009873;GO:0005524;GO:0006355;GO:0035556;GO:0000155;GO:0005789;GO:0045449;GO:0000156;GO:0009365	_	_	_	_	_	_	K14509	ETR, ERS	Ethylene receptor (AHRD V1 ***- C0ILN8_COFCA)
TCONS_00001563	190	1-570(+)	gi|224052035|ref|XP_002200493.1|	PREDICTED: hypothetical protein, partial [Taeniopygia guttata]	0.94	GO:0003677;GO:0005730;GO:0006334;GO:0006364;GO:0000786	_	_	_	_	_	_	K11135	PINX1	Ulp1 protease family C-terminal catalytic domain containing protein (AHRD V1 *-*- Q60D46_SOLDE)
TCONS_00001564	316	1-948(+)	gi|225428845|ref|XP_002282369.1|	PREDICTED: transcription factor bHLH95 [Vitis vinifera]	0.63	GO:0044464	_	_	_	_	_	_	_	_	Transcription factor bHLH95 (AHRD V1 ***- BH095_ARATH); contains Interpro domain(s) IPR011598 Helix-loop-helix DNA-binding
TCONS_00001565	390	no ORF	_	_	_	_	_	_	_	_	_	_	_	_	Unknown Protein (AHRD V1)
TCONS_00001566	250	1-750(+)	gi|147845459|emb|CAN83348.1|	hypothetical protein VITISV_042279 [Vitis vinifera]	0.68	_	_	_	_	_	_	_	_	_	Transcription factor bHLH95 (AHRD V1 ***- BH095_ARATH)
TCONS_00001567	213	1-639(+)	gi|350539707|ref|NP_001234506.1|	PII-like protein [Solanum PII-like protein [Solanum lycopersicum]	0.97	GO:0015671;GO:0020037;GO:0005524;GO:0005506;GO:0006355;GO:0009416;GO:0006808;GO:0050790;GO:0019825;GO:0009718;GO:0009744;GO:0042304;GO:0009399;GO:0010307;GO:0009507	3218.JGI175680	hypothetical protein	0.8889	COG0347	_	_	_	_	Nitrogen regulatory protein P-II (AHRD V1 *-*- Q8DLA5_THEEB); contains Interpro domain(s) IPR002187 Nitrogen regulatory protein PII
TCONS_00001568	174	no ORF	_	_	_	_	_	_	_	_	_	_	_	_	Unknown Protein (AHRD V1)
TCONS_00001569	307	1018-1938(-)	gi|356576887|ref|XP_003556561.1|	PREDICTED: uncharacterized protein LOC100810934 [Glycine max]	0.78	GO:0005634	_	_	_	_	_	_	_	_	PRLI-interacting factor A (Fragment) (AHRD V1 *-*- Q9FUB4_ARATH)
TCONS_00001570	488	144-1607(+)	gi|224057154|ref|XP_002299146.1|	predicted protein [Populus predicted protein [Populus trichocarpa]	0.6	GO:0005634	_	_	_	_	_	_	_	_	PRLI-interacting factor A (Fragment) (AHRD V1 *-*- Q9FUB4_ARATH)
TCONS_00001571	488	144-1607(+)	gi|224057154|ref|XP_002299146.1|	predicted protein [Populus predicted protein [Populus trichocarpa]	0.6	GO:0005634	_	_	_	_	_	_	_	_	PRLI-interacting factor A (Fragment) (AHRD V1 *-*- Q9FUB4_ARATH)
TCONS_00001572	174	no ORF	_	_	_	_	_	_	_	_	_	_	_	_	Unknown Protein (AHRD V1)
TCONS_00001573	95	1-285(+)	_	_	_	_	_	_	_	_	_	_	_	_	Unknown Protein (AHRD V1)
TCONS_00001574	387	no ORF	_	_	_	_	_	_	_	_	_	_	_	_	Unknown Protein (AHRD V1)
TCONS_00001575	303	1-909(+)	gi|13540823|gb|AAK29467.1|	polyprotein-like [Solanum chilense]	0.92	GO:0015074;GO:0004190;GO:0003676;GO:0003964;GO:0006508;GO:0090305;GO:0008270;GO:0006278;GO:0004519	_	_	_	_	_	_	_	_	Gag-Pol polyprotein (AHRD V1 ***- B8YLY4_MEDTR); contains Interpro domain(s) IPR001878 Zinc finger, CCHC-type
TCONS_00001576	172	1-516(+)	gi|13540823|gb|AAK29467.1|	polyprotein-like [Solanum chilense]	0.96	GO:0015074;GO:0004190;GO:0003676;GO:0003964;GO:0006508;GO:0090305;GO:0008270;GO:0006278;GO:0004519	_	_	_	_	_	_	K12619	XRN2, RAT1	Transposon Ty1-A Gag-Pol polyprotein (AHRD V1 ***- YA11B_YEAST); contains Interpro domain(s) IPR001584 Integrase, catalytic core
TCONS_00001577	318	1-954(+)	gi|113205244|gb|AAT39318.2|	hypothetical protein SDM1_28t00022 [Solanum demissum]	0.57	_	_	_	_	_	_	_	_	_	Ulp1 protease family C-terminal catalytic domain containing protein (AHRD V1 *-*- Q60D46_SOLDE)
TCONS_00001578	113	1-339(+)	gi|113205399|gb|AAU90302.2|	Ulp1 protease family, C-terminal catalytic domain containing protein [Solanum demissum]	0.66	_	_	_	_	_	_	_	_	_	Ulp1 protease family C-terminal catalytic domain containing protein (AHRD V1 *-*- Q60D46_SOLDE)
TCONS_00001579	121	1-363(+)	gi|359476532|ref|XP_002268094.2|	PREDICTED: uncharacterized protein LOC100241547 [Vitis vinifera]	0.71	GO:0016020;GO:0009508;GO:0009507;GO:0003676	_	_	_	_	_	_	_	_	Unknown Protein (AHRD V1)
TCONS_00001580	285	1-855(+)	_	_	_	_	_	_	_	_	_	_	_	_	B3 domain-containing protein At1g49475 (AHRD V1 *-*- Y1475_ARATH); contains Interpro domain(s) IPR003340 Transcriptional factor B3
TCONS_00001581	107	2-322(-)	_	_	_	_	_	_	_	_	_	_	_	_	Unknown Protein (AHRD V1)
TCONS_00001582	55	1153-1317(+)	_	_	_	_	_	_	_	_	_	_	_	_	Unknown Protein (AHRD V1)
TCONS_00001583	171	no ORF	_	_	_	_	_	_	_	_	_	_	_	_	Unknown Protein (AHRD V1)
TCONS_00001584	1210	no ORF	_	_	_	_	_	_	_	_	_	_	_	_
TCONS_00001585	150	no ORF	_	_	_	_	_	_	_	_	_	_	_	_	Unknown Protein (AHRD V1)
TCONS_00001586	127	1-381(+)	_	_	_	_	_	_	_	_	_	_	_	_	Glycine-rich protein 2 (AHRD V1 --*- GRP2_NICSY); contains Interpro domain(s) IPR002059 Cold-shock protein, DNA-binding
TCONS_00001587	306	1-918(+)	_	_	_	_	_	_	_	_	_	_	_	_	Unknown Protein (AHRD V1)
TCONS_00001588	59	1-177(+)	_	_	_	_	_	_	_	_	_	_	_	_	Unknown Protein (AHRD V1)
TCONS_00001589	81	1-243(+)	_	_	_	_	_	_	_	_	_	_	_	_	Unknown Protein (AHRD V1)
TCONS_00001590	50	192-341(-)	_	_	_	_	_	_	_	_	_	_	_	_	Unknown Protein (AHRD V1)
TCONS_00001591	79	400-636(-)	gi|78191426|gb|ABB29934.1|	acidic ribosomal protein P1a-like [Solanum tuberosum]	0.84	GO:0005634;GO:0006414;GO:0009664;GO:0042254;GO:0003735;GO:0005886;GO:0022626;GO:0042545	_	_	_	_	_	_	K02942	RP-LP1, RPLP1	Unknown Protein (AHRD V1); contains Interpro domain(s) IPR001813 Ribosomal protein 60S
TCONS_00001592	580	1-1740(+)	gi|113205399|gb|AAU90302.2|	Ulp1 protease family, C-terminal catalytic domain containing protein [Solanum demissum]	0.55	_	_	_	_	_	_	_	_	_	Ulp1 protease family C-terminal catalytic domain containing protein (AHRD V1 *-*- Q60D46_SOLDE)
TCONS_00001593	110	1-330(+)	gi|255569401|ref|XP_002525668.1|	conserved hypothetical protein [Ricinus communis]	0.68	_	_	_	_	_	_	_	_	_	AT4g03420/F9H3_4 (AHRD V1 ***- Q8S9K9_ARATH); contains Interpro domain(s) IPR008507 Protein of unknown function DUF789
TCONS_00001594	88	1-264(+)	_	_	_	_	_	_	_	_	_	_	_	_	Unknown Protein (AHRD V1); contains Interpro domain(s) IPR008507 Protein of unknown function DUF789
TCONS_00001595	141	1-423(+)	gi|224118510|ref|XP_002331380.1|	predicted protein [Populus predicted protein [Populus trichocarpa]	0.75	_	_	_	_	_	_	_	_	_	Os08g0100600 protein (Fragment) (AHRD V1 *-*- Q0J8P7_ORYSJ); contains Interpro domain(s) IPR008507 Protein of unknown function DUF789
TCONS_00001596	189	1-567(+)	gi|130582|sp|P10978.1|POLX_TOBAC	RecName: Full=Retrovirus-related Pol polyprotein from transposon TNT 1-94; Includes: RecName: Full=Protease; Includes: RecName: Full=Reverse transcriptase; Includes:	0.82	GO:0016020;GO:0015074;GO:0005230;GO:0044464;GO:0006811;GO:0004190;GO:0003676;GO:0003964;GO:0006508;GO:0090305;GO:0008270;GO:0004519	_	_	_	_	_	_	_	_	Pol polyprotein (AHRD V1 ***- Q9ZT24_MAIZE); contains Interpro domain(s) IPR013103 Reverse transcriptase, RNA-dependent DNA polymerase
TCONS_00001597	171	no ORF	gi|225428558|ref|XP_002281050.1|	PREDICTED: UPF0496 protein At4g34320-like [Vitis vinifera]	0.76	_	_	_	_	_	_	_	_	_	Unknown Protein (AHRD V1)
TCONS_00001598	128	1-384(+)	gi|255556119|ref|XP_002519094.1|	AT14A, putative [Ricinus AT14A, putative [Ricinus communis]	0.79	_	_	_	_	_	_	_	_	_	Unknown Protein (AHRD V1); contains Interpro domain(s) IPR007749 Protein of unknown function DUF677
TCONS_00001599	59	1-177(+)	gi|224083452|ref|XP_002307033.1|	predicted protein [Populus predicted protein [Populus trichocarpa]	0.7	_	_	_	_	_	_	_	K00166	E1.2.4.4A, bkdA1	Branched-chain alpha keto-acid dehydrogenase E1 alpha subunit (Fragment) (AHRD V1 ***- Q9ZT57_ARATH)
TCONS_00001600	116	1-348(+)	_	_	_	_	_	_	_	_	_	_	_	_	Unknown Protein (AHRD V1)
TCONS_00001601	158	1-474(+)	_	_	_	_	_	_	_	_	_	_	_	_	Unknown Protein (AHRD V1)
TCONS_00001602	57	1-171(+)	_	_	_	_	_	_	_	_	_	_	_	_	Granule-bound starch synthase 2, chloroplastic/amyloplastic (AHRD V1 -**- SSY2_SOLTU)
TCONS_00001603	114	1-342(+)	gi|255576830|ref|XP_002529301.1|	Desacetoxyvindoline 4-hydroxylase, putative [Ricinus communis]	0.82	GO:0050590;GO:0042432;GO:0005506;GO:0019761;GO:0055114	_	_	_	_	_	_	_	_	1-aminocyclopropane-1-carboxylate oxidase homolog 1 (AHRD V1 ***- ACCH1_ARATH); contains Interpro domain(s) IPR005123 Oxoglutarate and iron-dependent oxygenase
TCONS_00001604	573	no ORF	gi|18450266|ref|NP_569141.1|	polyprotein [Tobacco vein clearing AF190123_3 polyprotein [Tobacco vein clearing virus]	0.92	GO:0003964;GO:0003723;GO:0006508;GO:0006278;GO:0004190	_	_	_	_	_	_	_	_	Polyprotein (Fragment) (AHRD V1 ***- Q29SA7_9VIRU); contains Interpro domain(s) IPR000477 RNA-directed DNA polymerase (reverse transcriptase)
TCONS_00001605	213	no ORF	_	_	_	_	_	_	_	_	_	_	_	_	Unknown Protein (AHRD V1)
TCONS_00001606	168	no ORF	gi|33320067|gb|AAQ05796.1|AF477956_1	transcription factor Myb [Capsicum annuum]	0.85	GO:0003677;GO:0000785;GO:0003682	_	_	_	_	_	_	K09422	MYBP	Myb-related transcription factor (AHRD V1 ***- Q40173_SOLLC); contains Interpro domain(s) IPR015495 Myb transcription factor
TCONS_00001607	192	no ORF	_	_	_	_	_	_	_	_	_	_	_	_	Unknown Protein (AHRD V1)
TCONS_00001608	243	no ORF	_	_	_	_	_	_	_	_	_	_	_	_	Unknown Protein (AHRD V1)
TCONS_00001609	118	78-431(+)	gi|147767270|emb|CAN73394.1|	hypothetical protein VITISV_009718 [Vitis vinifera]	0.71	_	_	_	_	_	_	_	_	_	Unknown Protein (AHRD V1)
TCONS_00001610	118	78-431(+)	gi|359481960|ref|XP_003632697.1|	PREDICTED: uncharacterized protein LOC100854636 [Vitis vinifera]	0.73	GO:0005488	_	_	_	_	_	_	_	_	Unknown Protein (AHRD V1)
TCONS_00001612	131	1-393(+)	_	_	_	_	_	_	_	_	_	_	_	_	Unknown Protein (AHRD V1)
TCONS_00001613	72	1-216(+)	gi|359476532|ref|XP_002268094.2|	PREDICTED: uncharacterized protein LOC100241547 [Vitis vinifera]	0.87	GO:0009508;GO:0005524;GO:0009069;GO:0006468;GO:0003676;GO:0004674;GO:0016021;GO:0009507	_	_	_	_	_	_	_	_	Unknown Protein (AHRD V1)
TCONS_00001614	312	no ORF	_	_	_	_	_	_	_	_	_	_	_	_	Unknown Protein (AHRD V1)
TCONS_00001615	61	1-183(+)	_	_	_	_	_	_	_	_	_	_	_	_	Unknown Protein (AHRD V1)
TCONS_00001616	84	1-252(+)	gi|224097796|ref|XP_002311075.1|	predicted protein [Populus predicted protein [Populus trichocarpa]	0.68	GO:0008565;GO:0007030;GO:0006944;GO:0009705;GO:0048193;GO:0009306;GO:0006623;GO:0007033;GO:0005829	_	_	_	_	_	_	_	_	Vacuolar protein sorting-associated protein 33 homolog (AHRD V1 ***- VPS33_ARATH); contains Interpro domain(s) IPR001619 Sec1-like protein
TCONS_00001617	177	no ORF	_	_	_	_	_	_	_	_	_	_	_	_	Unknown Protein (AHRD V1)
TCONS_00001618	60	1-180(+)	gi|255562037|ref|XP_002522027.1|	pentatricopeptide repeat-containing protein, putative [Ricinus communis]	0.91	GO:0009508;GO:0005524;GO:0009069;GO:0006468;GO:0003676;GO:0004674;GO:0016021;GO:0009507	_	_	_	_	_	_	_	_	Unknown Protein (AHRD V1); contains Interpro domain(s) IPR003034 DNA-binding SAP
TCONS_00001619	82	1-246(+)	gi|359476532|ref|XP_002268094.2|	PREDICTED: uncharacterized protein LOC100241547 [Vitis vinifera]	0.83	GO:0016020;GO:0009508;GO:0009507;GO:0003676	_	_	_	_	_	_	_	_	Unknown Protein (AHRD V1); contains Interpro domain(s) IPR003034 DNA-binding SAP
TCONS_00001620	222	no ORF	_	_	_	_	_	_	_	_	_	_	_	_	Unknown Protein (AHRD V1)
TCONS_00001621	129	1-387(+)	_	_	_	_	_	_	_	_	_	_	_	_	Unknown Protein (AHRD V1)
TCONS_00001622	56	1-168(+)	_	_	_	_	_	_	_	_	_	_	_	_	Unknown Protein (AHRD V1)
TCONS_00001623	154	1-462(+)	gi|255539340|ref|XP_002510735.1|	transcription factor, putative [Ricinus communis]	0.87	GO:0003677;GO:0005622	_	_	_	_	_	_	_	_	ARID/BRIGHT DNA-binding domain-containing protein (AHRD V1 ***- D7KTU4_ARALY); contains Interpro domain(s) IPR008978 HSP20-like chaperone
TCONS_00001624	68	113-316(-)	gi|224155181|ref|XP_002337573.1|	predicted protein [Populus predicted protein [Populus trichocarpa]	0.92	_	_	_	_	_	_	_	_	_	PG1 protein (Fragment) (AHRD V1 --*- D0EZ76_BACAM)
TCONS_00001625	668	no ORF	gi|89280683|ref|YP_514900.1|	NADH dehydrogenase subunit 5 [Solanum lycopersicum]	0.94	GO:0009535;GO:0006744;GO:0006120;GO:0016021;GO:0048038;GO:0008137;GO:0006814;GO:0015992	_	_	_	_	_	_	K05577	ndhF	NADH-quinone oxidoreductase subunit L (AHRD V1 *-*- NUOL_NEIMA); contains Interpro domain(s) IPR018393 NADH-plastoquinone oxidoreductase, chain 5 subgroup
TCONS_00001626	123	1-369(+)	gi|196052129|gb|ACG69152.1|	NADH dehydrogenase subunit [Przewalskia tangutica]	0.9	GO:0009535;GO:0006744;GO:0006120;GO:0016021;GO:0048038;GO:0008137;GO:0006814;GO:0015992	_	_	_	_	_	_	K05577	ndhF	NADH-quinone oxidoreductase subunit L (AHRD V1 ***- NUOL_RHOCA); contains Interpro domain(s) IPR001750 NADH:ubiquinone/plastoquinone oxidoreductase
TCONS_00001627	390	1-1170(+)	gi|82754667|gb|ABB90081.1|	Ycf2 [Solanum tuberosum]	0.88	GO:0005524;GO:0009575;GO:0017111;GO:0009570	_	_	_	_	_	_	_	_	NADH dehydrogenase subunit 5 (Fragment) (AHRD V1 *-*- C4PB69_SOLPN); contains Interpro domain(s) IPR008543 Chloroplast Ycf2
TCONS_00001628	97	1-291(+)	gi|404474568|ref|YP_006666073.1|	hypothetical protein RF2 (chloroplast) [Capsicum annuum]	0.87	GO:0005524;GO:0009575;GO:0017111;GO:0009570	_	_	_	_	_	_	_	_	Ycf2 (AHRD V1 ***- A6Y9Y0_HEUMI); contains Interpro domain(s) IPR008543 Chloroplast Ycf2
TCONS_00001629	231	no ORF	gi|28261760|ref|NP_783274.1|	Ycf2 [Atropa belladonna]	0.97	GO:0005524;GO:0009575;GO:0017111;GO:0009570	_	_	_	_	_	_	_	_	Ycf2 (AHRD V1 ***- D2SXY2_9MAGN)
TCONS_00001630	338	1-1014(+)	gi|28261781|ref|NP_783294.1|	Ycf2 [Atropa belladonna]	0.9	GO:0005524;GO:0009575;GO:0017111;GO:0009570	_	_	_	_	_	_	_	_	Ycf2 (AHRD V1 ***- A6YA48_9MAGN)
TCONS_00001631	55	1-165(+)	gi|122201759|sp|Q2MI39.1|YCF15_SOLLC	RecName: Full=Putative uncharacterized protein ycf15 hypothetical chloroplast RF15 [Solanum lycopersicum]	0.93	GO:0009507	_	_	_	_	_	_	_	_	Ycf15 (AHRD V1 ***- D2KLP6_OLEEU); contains Interpro domain(s) IPR019645 Protein precursor Ycf15, putative, chloroplast
TCONS_00001632	114	1-342(+)	gi|11465966|ref|NP_054508.1|	acetyl-CoA carboxylase beta subunit [Nicotiana tabacum]	0.91	GO:0003989;GO:0006090;GO:0005524;GO:0009317;GO:2001295;GO:0009575;GO:0008270;GO:0006633;GO:0016740;GO:0009570	_	_	_	_	_	_	K01601	rbcL	Acetyl-coenzyme A carboxylase carboxyl transferase subunit beta (AHRD V1 *-*- ACCD_EPIVI)
TCONS_00001633	627	no ORF	gi|89280683|ref|YP_514900.1|	NADH dehydrogenase subunit 5 [Solanum lycopersicum]	0.92	GO:0009535;GO:0006744;GO:0006120;GO:0016021;GO:0048038;GO:0008137;GO:0006814;GO:0015992	_	_	_	_	_	_	K05577	ndhF	NADH dehydrogenase subunit (Fragment) (AHRD V1 ***- B7SRE2_9SOLA); contains Interpro domain(s) IPR002128 NADH:ubiquinone/plastoquinone oxidoreductase, chloroplast chain 5, C-terminal
TCONS_00001634	432	no ORF	gi|288558990|sp|P0CC99.1|NU2C2_TOBAC	RecName: Full=NAD(P)H-quinone oxidoreductase subunit 2 B, chloroplastic; AltName: Full=NAD(P)H dehydrogenase, subunit 2 B; AltName: Full=NADH-plastoquinone oxidor@ H	0.85	GO:0009535;GO:0006744;GO:0019684;GO:0006120;GO:0016021;GO:0048038;GO:0015992;GO:0006814;GO:0005886;GO:0008137	_	_	_	_	_	_	K05573	ndhB	NAD(P)H-quinone oxidoreductase subunit 2 chloroplastic (AHRD V1 ***- D3WBN8_LONJA); contains Interpro domain(s) IPR001750 NADH:ubiquinone/plastoquinone oxidoreductase
TCONS_00001635	279	1-837(+)	gi|372484780|gb|AEX96030.1|	photosystem I P700 apoprotein A1 (chloroplast) [Hemiphylacus alatostylus]	0.9	GO:0000287;GO:0009055;GO:0009535;GO:0006118;GO:0018298;GO:0022900;GO:0051539;GO:0016021;GO:0016168;GO:0015979;GO:0016491;GO:0009522	_	_	_	_	_	_	K02689	psaA	Photosystem I P700 chlorophyll a apoprotein A1 (AHRD V1 *-*- D4PBB1_PHODC); contains Interpro domain(s) IPR001280 Photosystem I psaA and psaB
TCONS_00001636	225	no ORF	gi|346578191|ref|YP_004841783.1|	photosystem I P700 apoprotein A1 [Cucumis melo subsp. melo]	0.89	GO:0000287;GO:0009055;GO:0010287;GO:0009535;GO:0009538;GO:0006118;GO:0018298;GO:0022900;GO:0019684;GO:0051539;GO:0016021;GO:0006354;GO:0016168;GO:0009941;GO:0016491	_	_	_	_	_	_	K02689	psaA	Photosystem I P700 chlorophyll a apoprotein A1 (AHRD V1 ***- B7T350_9ROSI); contains Interpro domain(s) IPR001280 Photosystem I psaA and psaB
TCONS_00001637	207	no ORF	gi|22091506|emb|CAC87909.1|	photosystem1 subunit A [Enkianthus chinensis]	0.93	GO:0000287;GO:0009055;GO:0009535;GO:0006118;GO:0018298;GO:0022900;GO:0051539;GO:0016021;GO:0016168;GO:0015979;GO:0016491;GO:0009522	_	_	_	_	_	_	K02689	psaA	Photosystem I P700 chlorophyll a apoprotein A1 (AHRD V1 ***- D3WBY3_9MAGN); contains Interpro domain(s) IPR001280 Photosystem I psaA and psaB
TCONS_00001638	139	1-417(+)	gi|32480843|ref|NP_862754.1|	photosystem I P700 chlorophyll a apoprotein A1 [Calycanthus floridus var. glaucus]	0.94	GO:0000287;GO:0009055;GO:0009535;GO:0006118;GO:0018298;GO:0022900;GO:0051539;GO:0016021;GO:0016168;GO:0015979;GO:0016491;GO:0009522	_	_	_	_	_	_	K02689	psaA	Photosystem I P700 chlorophyll a apoprotein A1 (AHRD V1 ***- D3WCE1_NEROL); contains Interpro domain(s) IPR001280 Photosystem I psaA and psaB
TCONS_00001639	94	1-282(+)	gi|28261709|ref|NP_783224.1|	RNA polymerase beta subunit [Atropa RPOB_ATRBE RecName: Full=DNA-directed RNA polymerase subunit beta; AltName: Full=PEP; AltName: Ful	0.93	GO:0032549;GO:0003677;GO:0006351;GO:0003899;GO:0005730;GO:0006144;GO:0006206;GO:0009507	_	_	_	_	_	_	K03043	rpoB	DNA-directed RNA polymerase subunit beta (AHRD V1 ***- D3WBC8_9BORA); contains Interpro domain(s) IPR015712 DNA-directed RNA polymerase, subunit 2
TCONS_00001640	498	no ORF	gi|290489554|gb|ADD31161.1|	RNA polymerase beta' subunit protein [Antirrhinum majus]	0.89	GO:0003899;GO:0003677;GO:0005730;GO:0006144;GO:0006206;GO:0006351;GO:0009507	_	_	_	_	_	_	K03043	rpoB	DNA-directed RNA polymerase subunit beta&apos; (AHRD V1 ***- RPOC1_SOLLC); contains Interpro domain(s) IPR007080 RNA polymerase Rpb1, domain 1
TCONS_00001641	86	1-258(+)	gi|69216898|gb|AAZ03990.1|	RNA polymerase beta' chain [Yucca schidigera]	0.93	GO:0003899;GO:0003677;GO:0005730;GO:0006144;GO:0006206;GO:0006351;GO:0009507	_	_	_	_	_	_	K03046	rpoC	DNA-directed RNA polymerase subunit beta&apos; (AHRD V1 ***- RPOC1_LEMMI); contains Interpro domain(s) IPR007080 RNA polymerase Rpb1, domain 1
[truncated: 49,168 more rows]

## Sheet: Table S2
Table S2 KEGG pathway mapping
[truncated: 314 more rows]

## Sheet: Table S3
Table S3 Differently expressed transcripts in control (c1d) and ABA-treatment (a1d) libraries
[truncated: 39,675 more rows]

[truncated: 3 more sheets: Table S4, Table S5, Table S6]
